# Supplementary material for: Windowed persistent homology: A topological signal processing algorithm applied to clinical obesity data
Source: PLoS One. 2017 May 12;12(5):e0177696. doi: 10.1371/journal.pone.0177696 (PMC5428980; doi:10.1371/journal.pone.0177696)
Supplement: S1 File — This file contains the raw data analyzed in the paper. (CSV) [file pone.0177696.s001.csv]

Age	52	58	52	39	37	39	33	43	58	35	58	64	55	60	65	50	62	32	47	56	46	64	49	53	52	62	42	52	60	47	48	52	65	32	47	57	44	24	61	62	55	50	47	45	51	48	56	38	48
Gender	Male	Female	Female	Male	Male	Female	Female	Female	Female	Female	Male	Female	Male	Male	Male	Female	Female	Female	Female	Female	Female	Male	Female	Male	Male	Female	Female	Male	Female	Female	Male	Female	Female	Female	Female	Female	Female	Male	Male	Female	Female	Female	Female	Female	Female	Female	Female	Female	Female
Data	493	1002	270	1074	560	323	1177	380	490	229	242	752	634	549	609	1092	1084	1174	507	666	369	1193	445	571	740	981	857	729	526	283	357	728	864	464	674	412	216	742	785	434	576	794	824	500	245	871	734	288	1130
	1250	683	316	523	941	272	195	129	109	277	146	871	576	638	398	881	855	633	569	864	265	864	536	780	776	845	716	886	782	474	641	50	765	505	768	647	648	544	673	451	762	874	750	380	90	856	620	84	783
	1069	437	87	394	758	270	72	234	534	350	275	629	648	760	497	907	902	651	404	861	200	957	442	1037	711	867	409	878	813	302	181	22	743	469	822	146	367	801	554	150	707	899	870	152	227	869	651	394	751
	854	672	591	165	762	509	74	318	755	759	111	824	751	726	635	968	897	406	266	925	645	832	630	836	703	923	291	980	846	394	85	0	982	993	726	174	587	649	727	328	689	837	743	360	40	778	543	145	765
	796	561	873	588	771	402	193	282	780	740	745	703	777	777	465	754	776	848	290	674	656	885	720	800	361	895	232	948	685	253	368	4	760	901	782	723	28	461	722	779	607	855	895	241	13	853	474	122	347
	312	451	820	332	717	870	160	250	768	399	1029	732	710	930	817	800	1001	923	357	661	721	724	550	1058	405	1031	693	850	626	925	208	5	1014	832	767	625	1054	40	843	378	853	756	891	521	270	815	688	121	1048
	740	499	850	416	795	792	97	73	348	731	875	825	902	1220	959	58	950	817	383	1051	655	848	654	715	411	593	1139	886	768	469	77	5	816	683	756	794	1099	53	762	562	783	809	798	777	891	1012	614	483	249
	526	280	351	550	755	812	661	281	542	897	706	865	928	977	849	821	690	601	290	1338	132	584	723	565	444	1010	1175	949	416	804	330	0	897	996	716	885	1066	33	302	847	837	310	843	777	703	733	753	909	823
	742	597	676	817	812	753	28	182	451	786	911	742	962	1338	943	911	1146	229	274	1069	111	752	791	524	640	738	1137	930	639	875	131	0	768	934	697	877	1044	55	1043	552	775	58	679	700	817	1025	1070	769	855
	919	690	786	580	667	867	0	380	243	243	924	720	630	1279	1016	910	1208	245	441	1018	718	1068	870	663	549	724	1238	868	891	900	163	5	277	558	396	806	531	94	1076	204	836	1191	880	523	774	902	1064	621	909
	787	701	751	636	687	887	63	369	406	368	815	696	667	1032	883	758	524	411	419	1105	818	883	789	809	240	741	1111	907	771	508	29	0	523	864	499	566	1020	1	1323	819	319	1209	760	803	865	971	1112	843	942
	645	743	591	886	701	857	1	279	129	557	604	786	1004	1545	1003	377	1146	540	288	1150	793	927	970	885	175	679	1145	837	713	1075	205	0	922	827	491	347	691	592	230	289	212	958	819	732	231	883	906	679	902
	281	569	536	996	453	463	130	389	444	680	809	866	380	1365	928	913	1220	413	211	1011	165	988	819	745	320	795	1465	816	926	975	314	0	806	698	474	556	126	449	856	492	595	665	915	301	940	909	383	892	897
	12	722	669	1012	478	435	313	243	406	772	734	898	1110	1493	980	762	931	632	178	1193	589	1048	765	583	202	761	1409	922	793	720	230	1	484	894	814	372	405	509	1055	334	493	891	791	674	904	927	408	770	798
	156	614	886	785	568	839	789	279	246	431	601	925	475	1270	930	518	1068	358	450	872	463	1066	767	524	316	807	1234	966	779	896	137	8	570	781	595	624	716	844	433	189	551	1366	924	804	818	978	589	961	805
	71	703	717	687	680	812	835	377	346	761	868	886	485	1395	368	478	1084	368	403	770	469	1057	849	857	546	336	1179	964	649	1222	265	597	997	821	876	721	807	603	916	676	229	1096	1010	866	931	751	292	920	818
	87	663	638	524	330	891	339	335	499	685	922	901	992	1293	499	680	1161	499	428	686	521	1050	734	972	321	908	890	933	819	1348	215	630	860	823	833	210	510	856	1066	745	327	591	956	762	425	935	758	919	820
	2	335	638	689	225	850	878	403	724	708	518	917	887	704	498	812	1128	796	388	795	543	1068	739	796	318	716	1006	681	953	160	285	0	826	838	886	299	424	830	942	518	170	356	932	714	189	161	766	772	1026
	70	445	677	716	771	745	841	215	819	786	453	483	1033	474	454	524	1002	882	339	702	246	956	740	778	93	848	1055	660	693	1096	115	1	424	861	850	297	891	739	828	693	255	291	771	883	931	1064	162	781	965
	145	770	561	776	766	672	474	535	847	722	263	400	1152	697	766	765	1040	920	324	716	254	1021	750	511	609	590	905	258	740	1073	135	0	963	850	871	210	862	762	905	918	346	1245	857	766	648	993	709	824	863
	64	420	477	781	736	739	638	197	733	775	745	210	1286	642	763	879	1092	859	434	711	411	981	616	596	660	815	549	338	735	749	119	0	1126	886	848	451	478	671	806	811	459	1170	663	697	66	780	436	803	842
	84	494	676	847	814	740	773	212	687	755	944	528	1409	541	911	356	1313	776	552	786	558	923	808	530	630	841	758	55	756	1208	130	8	1008	421	941	108	46	785	795	879	306	814	634	629	588	791	1141	943	899
	113	211	617	491	714	958	742	300	971	801	865	464	1071	502	941	206	1314	831	454	758	669	916	907	669	745	793	680	150	751	1022	302	0	837	852	957	244	468	684	819	780	281	1284	846	590	896	783	737	603	927
	61	478	712	780	804	895	784	362	1015	787	982	192	934	501	873	498	1290	851	258	720	601	897	834	596	875	884	747	48	722	1115	157	0	841	857	958	268	310	577	866	729	296	1318	767	505	903	693	740	855	960
	88	554	672	869	835	768	787	106	995	804	1102	567	1498	508	993	691	1284	776	584	818	874	1016	854	463	937	967	766	18	713	717	75	0	488	823	947	13	181	273	772	762	150	1104	830	355	146	379	1041	916	944
	143	453	608	590	837	747	1066	185	965	689	628	875	1573	321	1050	834	1198	736	905	808	906	860	829	238	835	813	327	92	736	1020	56	0	850	938	684	18	223	615	366	596	202	1065	896	406	869	240	752	903	1071
	84	636	683	605	773	713	956	382	479	621	570	961	1213	425	699	760	1314	695	1030	903	856	1041	896	376	855	926	652	253	667	1125	85	9	805	1031	784	54	156	650	670	737	416	1051	870	123	738	169	744	963	1283
	18	783	701	478	891	756	902	505	774	650	577	878	1240	196	498	856	1248	766	741	860	579	1146	913	552	696	1042	652	54	706	521	161	0	755	1004	809	18	209	733	764	860	346	1014	607	122	865	206	1398	966	1299
	576	800	602	841	892	769	810	176	430	642	919	728	1089	653	1057	902	932	739	859	746	245	1132	875	551	696	1071	745	104	751	934	36	16	699	988	841	36	49	598	233	1052	330	796	730	127	647	326	1224	851	931
	38	646	682	514	996	703	406	324	535	742	667	528	1237	313	984	832	902	797	962	894	719	1286	795	285	832	926	884	36	642	740	150	0	229	986	817	13	168	608	304	451	584	825	895	126	153	340	230	891	900
	33	888	568	817	1272	869	163	109	735	738	835	748	1180	361	1038	744	946	712	732	724	268	1262	909	384	943	954	385	42	593	780	197	0	57	883	467	317	110	798	153	793	293	690	887	71	308	147	32	1346	938
	86	845	597	900	955	854	229	76	845	736	330	729	772	640	1064	736	833	737	719	835	481	1060	865	486	804	821	607	399	834	857	90	0	810	1019	405	866	340	880	326	615	230	755	783	37	876	148	1208	1223	844
	5	834	663	769	1042	894	488	142	803	699	500	813	614	615	1056	833	843	674	834	752	612	1176	543	439	617	853	67	268	687	839	182	0	769	1009	288	829	102	840	326	753	176	706	837	69	715	410	986	808	1030
	60	797	641	872	1382	815	280	177	678	737	799	659	737	957	977	805	941	747	633	768	976	1025	773	76	1008	554	153	374	655	760	211	0	903	1014	146	689	308	604	195	636	220	851	1017	261	368	230	123	819	967
	129	788	803	389	1245	804	504	35	164	725	1006	777	342	557	961	682	540	745	922	793	386	1035	893	852	798	381	301	865	630	902	75	0	568	743	233	758	30	258	566	592	210	773	1003	208	271	191	811	629	1054
	697	838	676	673	938	844	26	45	161	816	762	770	1265	647	870	638	682	670	1552	693	128	986	914	783	869	522	118	445	629	957	127	0	501	243	727	569	63	295	729	658	182	338	1016	389	558	226	1215	853	926
	517	733	500	777	1170	753	24	128	509	853	1006	651	846	868	887	940	184	801	1665	734	464	1018	784	1046	889	687	358	367	713	556	392	0	970	880	524	1109	27	391	512	185	237	133	839	477	810	164	1110	992	945
	139	825	597	595	1274	684	477	333	727	619	879	639	1368	837	491	1000	804	898	1079	638	659	1013	748	785	803	501	633	242	701	226	297	0	926	753	771	819	142	663	587	142	554	534	945	219	791	102	758	888	1013
	45	788	556	710	1410	786	432	203	398	756	819	556	1630	831	560	961	818	972	1118	753	467	1221	706	1312	811	481	814	304	662	160	328	0	974	774	871	770	3	734	561	294	801	133	485	139	809	567	1185	702	955
	75	781	435	676	948	749	315	131	438	762	935	230	717	536	903	989	772	925	1451	868	347	1233	786	1227	730	215	741	447	700	414	174	62	1075	910	856	700	124	541	470	447	900	35	573	123	671	730	530	839	1002
	33	800	344	375	651	787	337	231	658	779	865	203	747	539	1020	525	187	910	532	844	553	1079	802	981	668	48	594	334	675	871	141	4	1036	522	781	607	161	127	607	224	766	225	393	91	364	768	1152	455	749
	1	910	596	488	965	827	370	479	394	716	804	518	677	761	921	698	27	953	192	907	545	689	500	805	773	277	605	592	745	896	87	3	1067	211	674	859	64	70	372	122	814	123	211	220	857	587	100	376	714
	43	853	597	711	856	826	551	153	240	699	619	850	768	883	919	1075	413	920	686	819	426	1011	758	786	979	229	307	400	651	855	101	367	1051	207	242	720	22	53	541	117	849	23	68	152	814	203	353	633	414
	80	847	448	783	626	721	327	164	297	672	846	830	1014	649	391	1076	911	866	485	897	336	854	779	814	878	84	447	276	595	897	99	0	1022	524	364	711	143	8	550	135	827	7	141	58	842	87	575	547	408
	254	771	445	449	254	846	253	355	178	655	475	281	1103	672	30	1121	334	912	419	748	382	768	818	791	1087	223	603	293	650	877	103	44	1068	123	47	658	51	78	431	104	747	113	448	144	814	12	699	444	420
	169	912	809	448	556	885	218	87	197	679	263	165	707	932	237	995	240	895	416	853	487	776	901	731	883	242	632	461	712	802	425	29	989	66	131	889	7	28	577	151	637	224	134	33	118	78	816	327	543
	195	738	701	592	608	947	194	195	297	743	795	175	995	898	251	891	258	850	877	856	429	948	880	848	912	307	628	238	619	616	328	10	979	50	274	927	1	103	830	216	815	340	42	378	856	145	387	166	228
	667	718	686	723	780	620	144	132	229	786	790	589	620	1002	568	170	221	818	1118	912	467	739	879	859	675	240	529	395	931	730	71	0	971	201	75	536	40	9	782	187	864	284	137	201	786	657	726	502	342
	656	904	691	332	571	696	175	359	118	794	357	541	703	676	430	244	344	788	1000	513	445	858	830	499	650	59	464	230	738	693	74	0	934	210	112	642	45	32	737	79	726	393	199	212	919	718	469	992	285
	883	792	676	530	479	733	236	311	100	717	328	498	636	937	434	353	129	626	993	771	468	612	814	275	712	156	681	334	782	828	35	0	673	145	292	703	60	679	659	84	718	481	407	188	924	641	497	1011	281
	784	821	612	635	99	815	206	442	140	720	299	433	640	934	545	305	242	712	868	873	607	193	791	516	849	143	786	165	886	844	172	0	858	190	298	764	39	731	93	103	680	321	255	410	930	667	467	1011	151
	894	831	640	806	148	1059	209	321	103	802	524	768	762	896	477	4	725	876	724	822	400	567	659	823	904	82	509	207	917	749	289	103	956	184	408	806	28	662	1098	151	716	281	129	263	1017	713	769	900	286
	663	807	674	525	714	748	260	350	187	769	698	623	690	376	789	154	543	979	535	873	402	113	718	678	984	312	681	201	674	534	215	8	815	135	470	933	31	887	968	182	682	178	251	140	1136	711	794	815	289
	838	930	663	219	777	852	361	392	138	799	680	666	814	321	516	160	197	942	951	784	408	92	442	508	792	419	808	384	718	590	171	2	527	157	438	710	85	697	771	106	751	243	320	201	1064	877	219	696	218
	1026	900	690	407	774	777	148	267	154	815	498	458	759	534	417	11	261	915	800	930	451	459	481	543	1170	205	767	261	678	537	263	85	556	346	337	556	90	733	771	191	1009	182	287	264	1064	853	669	868	772
	548	839	694	714	505	725	89	405	29	847	749	229	432	606	285	130	232	873	789	841	470	407	229	253	1174	242	832	300	654	603	192	22	880	120	197	923	131	659	884	211	981	118	347	63	980	652	522	985	757
	619	782	547	515	576	626	69	263	36	751	801	289	385	544	258	25	230	858	948	862	394	155	118	239	1445	107	785	296	614	522	399	2	872	20	464	994	78	782	700	193	775	368	150	182	1149	128	446	967	787
	845	954	688	733	699	635	9	277	249	530	812	253	204	586	273	28	277	810	673	598	372	137	104	118	1183	100	811	580	707	521	238	30	254	73	427	807	48	810	845	169	784	295	96	91	946	10	488	839	901
	446	949	789	609	768	716	41	593	809	784	348	279	150	810	305	17	218	495	564	347	492	150	317	318	1497	292	975	881	836	387	249	265	191	171	290	844	3	872	461	127	733	172	72	72	743	22	359	966	820
	897	862	789	845	663	650	144	358	472	779	456	276	333	858	99	3	268	713	685	390	218	125	24	850	1405	174	982	830	759	458	225	0	225	23	248	955	5	392	253	120	552	12	52	77	850	23	118	921	942
	282	905	575	644	680	621	138	170	433	616	464	319	141	813	72	22	203	700	890	177	96	234	310	775	1378	135	963	657	864	317	317	0	198	47	399	658	95	79	444	79	89	54	264	148	265	24	77	837	1016
	1053	817	545	663	836	615	73	85	535	508	302	394	99	646	124	10	441	298	659	55	232	116	104	757	1583	219	916	944	880	386	293	26	105	49	413	781	77	90	194	129	355	265	108	40	620	2	84	813	974
	1236	891	672	642	866	615	296	303	421	800	465	212	75	352	99	8	787	838	1190	89	213	315	12	368	1545	567	979	955	768	303	254	0	77	91	405	830	0	170	406	104	609	536	196	78	817	0	273	734	1070
	1194	840	622	689	806	580	302	513	352	793	647	259	79	636	137	118	648	838	1130	345	262	439	48	524	1412	653	879	279	697	450	195	1	121	33	181	677	57	40	566	137	702	362	435	82	845	3	617	756	1003
	1233	773	530	994	733	896	304	511	445	836	183	217	15	390	140	431	899	709	1709	243	439	189	121	478	1419	607	756	872	724	157	197	1	98	132	358	712	78	95	339	103	769	367	330	17	816	12	864	629	428
	826	859	461	864	690	1093	127	297	254	853	287	209	92	883	124	141	689	435	1678	60	407	706	29	952	1310	403	528	893	738	421	221	33	4	38	147	776	155	99	191	106	934	562	432	13	946	1	1514	600	455
	800	848	395	898	526	277	230	149	372	826	299	222	613	1076	136	177	664	479	1191	129	424	620	164	941	1227	147	69	676	982	555	59	0	11	306	256	805	191	87	340	149	830	718	335	93	849	0	887	833	638
	759	577	379	846	745	841	333	394	493	657	402	253	303	1033	130	40	505	611	646	130	622	85	491	596	1275	301	199	758	1048	787	277	0	118	258	462	825	227	238	13	249	721	745	378	73	426	28	432	806	451
	329	868	118	813	777	704	151	307	502	507	454	210	288	920	229	174	149	850	272	208	612	104	362	695	1417	241	558	416	704	950	369	0	275	57	458	801	11	266	150	182	761	820	188	85	152	14	314	746	862
	187	828	563	878	708	818	23	271	340	180	568	531	281	721	250	611	186	804	531	356	478	147	384	1040	1413	204	528	744	839	799	224	0	96	73	378	826	358	572	143	153	562	156	490	240	182	6	405	897	408
	289	853	720	959	736	847	61	498	466	22	721	397	311	883	199	167	119	952	551	394	555	100	545	1051	1542	414	441	621	718	524	359	0	210	9	74	732	832	793	83	74	643	290	745	153	341	17	502	870	455
	249	854	692	683	766	758	94	183	283	10	765	581	183	741	285	15	190	655	891	355	461	516	567	1114	1603	414	416	531	780	327	243	0	254	0	64	731	407	392	266	245	612	303	853	118	158	4	861	815	483
	599	820	681	1008	863	731	158	222	434	17	381	670	213	956	188	58	47	123	1238	81	291	58	239	1154	1365	527	366	578	779	516	230	0	154	113	63	667	257	679	151	619	637	347	916	371	240	7	851	926	534
	296	645	683	1004	741	912	44	114	419	11	263	525	341	776	505	75	179	19	1456	632	171	2	483	1218	1275	290	227	600	682	261	599	0	259	128	71	804	716	529	80	470	750	136	263	230	419	60	743	945	205
	350	715	678	1438	705	864	32	170	719	2	453	111	540	768	575	611	122	99	1089	181	70	1	215	1178	1546	261	280	571	697	365	717	0	246	181	320	870	760	381	44	663	799	122	606	112	42	7	391	815	171
	316	932	613	1340	760	641	83	169	513	6	306	156	663	600	450	934	125	675	867	75	312	5	475	1223	977	282	328	91	801	548	389	0	266	133	332	1023	1026	427	144	585	697	7	414	172	64	48	29	916	691
	229	882	642	1352	736	556	133	289	358	139	165	615	552	878	552	1026	112	838	619	58	502	515	552	1102	973	484	248	398	739	567	751	0	200	77	69	874	853	374	87	902	747	19	363	230	128	43	9	814	688
	61	858	661	1631	554	780	150	209	455	206	278	695	829	758	435	1053	140	728	807	102	673	890	223	346	851	273	405	585	757	158	661	0	192	31	40	510	669	202	228	865	469	352	407	558	100	0	3	918	380
	54	879	692	1328	278	793	29	129	797	490	327	865	684	677	92	613	579	668	1012	353	601	491	606	1398	887	513	438	868	700	73	679	0	521	141	175	959	990	244	88	399	570	706	240	568	74	1	0	848	262
	271	832	710	1278	463	781	90	347	70	44	555	725	780	668	131	481	247	529	883	333	572	251	388	1011	970	470	333	768	704	139	636	0	603	242	183	862	495	252	102	950	729	524	66	596	141	69	88	831	285
	483	912	587	1276	761	757	256	398	130	11	222	658	780	776	218	170	397	185	779	439	695	1	425	1185	823	470	775	680	746	252	706	0	110	334	138	580	576	148	81	920	771	287	150	719	545	1	17	320	251
	711	599	736	1193	932	431	16	327	221	25	233	668	788	725	35	252	147	578	866	617	619	0	325	474	820	528	1111	675	761	81	583	0	107	349	294	825	255	105	220	813	757	334	202	696	439	0	102	321	287
	301	880	667	1350	623	276	653	134	426	60	149	490	899	729	60	640	167	165	983	165	496	40	16	571	798	312	1024	764	660	441	694	0	157	724	231	745	857	257	117	851	793	963	255	571	543	35	0	676	238
	95	960	630	1261	907	92	837	53	917	125	280	709	910	783	22	338	127	75	869	74	523	0	32	373	792	701	1022	796	928	76	732	0	103	600	488	538	768	269	162	856	855	208	486	219	487	200	75	853	254
	72	966	699	1071	840	98	251	161	711	123	400	699	691	743	537	225	292	464	829	37	506	0	129	581	865	579	946	768	931	190	501	24	94	382	37	868	672	531	147	419	789	784	338	467	289	704	0	848	251
	24	937	620	1512	803	71	1089	258	327	102	288	655	848	880	338	810	97	982	938	129	494	0	517	769	783	720	307	857	701	276	200	120	262	490	27	831	567	584	87	793	767	643	189	454	50	319	332	895	240
	238	881	359	1131	933	211	1042	251	368	110	381	214	1001	748	798	189	123	913	938	49	325	0	629	438	557	672	932	774	779	391	279	6	203	423	147	875	657	391	145	290	721	706	211	395	51	334	111	780	342
	253	691	229	1550	830	207	1009	206	529	12	401	185	850	728	634	333	166	906	970	254	395	0	707	296	229	558	810	780	536	11	197	0	447	934	139	982	539	440	122	310	771	492	364	360	56	856	1	753	310
	78	347	577	1165	811	494	938	356	596	44	444	272	997	641	845	469	807	891	825	299	439	0	237	202	199	469	891	830	805	256	267	0	572	931	20	698	51	630	28	988	695	800	479	313	15	729	189	931	159
	156	15	683	1377	1018	541	935	162	627	25	394	648	998	664	875	285	327	831	909	80	578	0	46	69	328	663	328	793	745	73	497	0	205	993	40	739	799	317	41	851	711	749	212	295	70	784	178	700	79
	285	75	754	1033	758	203	940	34	403	10	385	648	916	786	862	152	364	882	903	54	352	0	91	428	526	460	842	754	779	136	181	1	197	887	36	586	621	429	71	826	577	691	71	228	102	865	2	832	322
	154	12	850	1300	682	304	1046	245	175	480	264	643	827	612	914	250	172	794	557	47	244	0	261	1016	230	547	1024	683	994	170	318	0	232	811	193	888	426	374	79	837	785	539	138	599	86	812	82	785	435
	143	376	853	816	188	289	1187	609	686	932	358	469	794	560	940	55	194	755	746	47	306	0	109	409	503	595	890	602	637	110	240	0	222	714	228	467	358	590	97	628	751	900	180	112	252	767	14	748	251
	145	500	374	758	721	546	1207	445	762	852	412	457	664	645	541	755	726	822	350	56	120	0	303	68	429	687	1253	611	698	209	343	8	266	765	111	695	434	706	215	310	857	919	396	223	4	821	8	899	123
	131	360	400	645	892	518	869	733	181	752	389	542	777	710	903	209	970	835	484	121	98	0	73	1209	387	600	1026	636	590	407	278	2	318	747	74	858	674	300	252	501	766	1083	240	124	236	781	165	741	186
	84	311	366	633	747	643	902	247	158	584	436	625	887	795	850	16	901	857	384	89	131	0	63	463	539	390	788	804	1027	286	288	1	238	761	137	890	485	425	117	731	817	60	340	257	147	860	38	719	179
	165	618	463	603	823	424	834	402	427	726	215	597	985	977	920	8	808	929	854	110	542	0	493	11	777	672	814	862	823	633	372	17	404	675	3	885	218	570	142	499	777	423	229	192	380	866	192	783	363
	104	276	293	550	746	314	880	159	236	845	499	646	942	1458	807	565	712	821	679	24	304	0	483	14	644	723	494	798	802	707	205	0	240	746	136	845	372	725	55	446	584	927	146	667	633	835	107	610	236
	31	433	816	573	632	694	901	424	32	855	343	689	1424	668	885	873	429	802	253	350	66	0	176	12	795	732	94	724	584	132	188	0	214	850	101	809	177	266	104	499	627	894	202	878	247	803	59	610	229
	327	407	748	694	433	263	942	199	19	809	462	677	1301	1069	852	908	286	793	558	306	405	0	410	23	842	701	963	910	1152	13	208	112	156	964	83	681	406	449	40	756	713	543	112	958	390	787	14	597	329
	38	561	671	585	784	309	1245	140	4	756	620	714	728	1150	832	857	155	874	811	196	440	0	216	55	669	646	656	976	1120	436	234	0	32	654	72	792	66	578	94	902	729	852	174	717	340	797	10	824	513
	290	819	620	609	626	493	1050	529	38	733	369	452	852	1162	729	834	16	912	101	291	395	0	684	345	646	558	759	953	840	526	321	23	325	716	103	621	1	304	266	525	792	816	252	891	191	757	400	761	251
	545	863	646	736	362	367	821	589	36	794	410	623	411	1432	638	939	328	856	207	84	572	0	556	83	537	617	883	945	1073	302	277	2	75	652	8	342	0	160	277	918	835	612	59	638	837	678	720	834	167
	260	676	615	800	150	433	894	531	8	748	458	736	679	1534	765	933	124	225	169	262	416	0	225	300	521	773	887	842	660	536	218	0	197	797	48	242	13	200	118	762	725	864	336	1008	506	733	722	868	304
	84	811	806	745	683	478	919	566	82	888	538	632	880	1365	834	774	38	57	263	667	387	0	398	760	513	360	822	1002	696	812	350	2	406	921	5	170	0	189	80	925	639	188	144	855	562	584	755	802	280
	152	953	704	818	686	530	854	605	570	795	368	780	890	1382	509	889	51	37	387	442	186	0	352	156	352	196	682	1208	742	460	299	0	458	926	3	651	4	97	198	902	381	68	189	842	629	564	481	817	240
	212	1003	625	645	597	555	818	466	194	614	364	677	1013	1431	194	444	131	228	173	516	165	0	34	82	459	689	714	757	841	474	204	0	613	911	114	740	1	231	97	954	700	68	258	518	535	803	379	725	152
	106	648	584	509	740	568	897	289	343	260	364	776	985	1436	201	688	548	146	558	864	258	0	160	185	335	407	711	879	778	382	68	4	551	743	99	83	15	599	156	944	688	148	177	409	541	843	508	769	599
	264	828	227	531	718	286	631	767	247	617	263	639	977	1432	219	876	449	788	362	828	363	0	394	373	347	583	936	815	707	299	316	239	614	745	668	92	15	648	166	891	377	125	434	189	509	787	637	932	578
	339	1216	393	212	841	374	776	771	333	703	517	679	894	1237	238	591	209	787	623	845	199	0	208	353	363	290	855	817	556	93	246	636	777	852	848	229	10	251	138	858	687	394	214	458	726	728	805	554	647
	217	1093	483	123	724	453	820	556	349	643	581	637	1054	910	173	887	81	692	1058	882	368	0	553	261	193	503	867	1124	742	209	323	781	359	747	505	342	0	43	248	879	458	372	155	830	710	809	435	799	737
	401	1215	326	104	783	239	786	813	322	620	341	654	1119	159	232	1119	111	761	273	778	240	0	912	425	636	523	873	962	796	234	345	7	582	504	210	428	2	48	106	737	335	437	548	654	703	771	119	799	416
	327	1018	663	213	809	330	589	831	272	663	238	720	1229	1208	184	498	36	909	244	726	162	0	883	275	313	521	286	816	781	549	36	0	303	403	87	75	21	213	213	746	363	133	241	737	735	877	129	807	201
	381	948	621	359	481	439	774	814	450	241	533	529	1068	1339	204	301	78	889	199	367	57	0	886	467	138	627	174	713	561	397	1	0	366	823	93	410	0	612	223	730	314	6	197	496	381	995	99	719	264
	451	1025	692	473	731	622	861	850	295	115	627	562	1115	1271	371	362	137	845	776	284	25	0	892	1170	541	782	171	787	427	700	5	0	445	232	5	787	32	437	119	996	119	4	226	750	616	965	185	524	213
	507	896	726	435	800	279	606	823	294	194	645	575	1209	1215	444	380	222	776	657	201	14	0	662	841	649	557	290	837	390	632	13	4	595	737	27	486	0	4	116	1037	80	366	236	531	523	674	84	717	278
	384	796	663	578	566	184	356	849	291	248	386	551	1121	1348	200	365	55	803	401	425	55	222	730	747	501	565	731	1070	882	679	5	0	416	936	72	513	0	2	157	813	145	237	142	530	245	451	154	1103	87
	210	978	696	738	754	354	570	843	260	165	601	468	902	1444	176	383	108	837	802	721	215	203	693	736	525	557	313	689	451	564	4	5	777	430	123	222	8	5	126	747	602	157	112	567	469	845	76	808	188
	366	1340	720	717	694	27	629	849	355	102	1001	355	777	1015	267	259	117	1004	654	584	191	360	821	727	349	669	494	604	846	235	2	1	515	48	1	308	21	73	188	770	287	37	283	577	159	837	81	807	174
	381	1116	738	667	825	195	646	809	327	28	669	552	1217	1340	180	454	88	866	990	581	192	332	675	553	170	382	523	669	758	194	108	11	256	653	3	468	816	63	93	737	352	29	217	619	92	842	36	727	13
	392	915	696	432	695	432	777	755	250	121	424	390	1019	1151	213	563	93	832	618	501	256	33	775	973	109	207	355	894	859	354	497	0	179	886	151	255	166	6	142	859	635	37	693	440	217	743	40	92	169
	115	878	808	259	738	229	462	805	270	291	225	625	676	1417	182	329	59	860	697	676	142	0	505	740	126	554	204	757	1036	366	240	14	347	992	51	257	481	288	237	839	743	6	391	321	265	589	26	117	323
	299	495	672	254	795	290	530	835	347	85	163	533	662	1114	200	313	39	953	1168	455	2	39	698	1057	339	514	48	895	895	524	441	0	299	780	2	343	487	316	186	812	744	9	584	267	519	697	0	270	666
	292	847	808	456	792	445	519	628	309	55	540	558	506	581	27	414	137	424	238	386	192	14	478	696	378	685	170	717	895	504	426	0	294	324	50	428	46	133	66	662	765	3	360	783	520	718	77	854	847
	190	584	756	604	743	265	349	833	351	50	946	578	444	672	54	385	89	473	855	340	53	0	277	916	407	501	158	665	694	255	441	0	144	190	57	354	0	622	94	433	716	26	178	901	749	824	0	568	247
	397	672	600	564	762	110	549	796	426	75	726	508	489	518	184	307	130	968	882	444	380	24	201	1107	564	512	308	689	750	302	405	0	273	286	9	358	16	495	63	561	357	141	216	538	388	652	662	892	485
	87	675	244	721	654	191	548	841	590	44	212	471	736	501	129	315	76	941	786	335	94	14	436	1136	711	531	319	658	917	110	457	16	688	648	207	489	7	567	155	441	632	81	158	465	108	659	40	592	187
	176	437	654	537	753	186	540	829	760	135	92	737	843	481	55	238	60	690	671	319	27	0	494	858	650	601	53	672	808	171	413	1	757	556	133	222	0	465	273	504	528	44	225	415	305	613	1	750	536
	291	633	502	227	897	250	605	808	741	44	55	526	722	611	81	463	126	899	613	266	185	0	596	890	389	367	262	619	310	370	288	0	704	587	15	101	0	432	577	150	560	87	111	537	156	594	1	766	312
	176	809	810	379	945	300	781	825	818	276	392	717	787	1067	8	399	132	919	519	426	181	0	705	1164	826	222	257	688	311	154	327	336	350	407	22	92	5	506	365	186	401	81	167	395	143	581	4	780	76
	170	665	442	493	932	42	425	646	641	67	321	622	792	872	9	295	57	787	622	289	58	0	653	1007	796	373	91	681	289	396	244	124	479	254	55	68	0	214	97	305	625	74	207	424	145	783	0	933	218
	212	672	605	321	1137	214	471	335	888	147	487	746	729	450	56	368	79	456	1143	153	318	0	425	877	833	278	187	671	366	163	284	2	861	258	0	100	14	619	219	218	772	71	131	443	454	770	0	772	243
	138	492	711	338	1151	179	610	562	748	53	332	831	681	740	43	404	110	480	1117	287	218	0	203	785	769	317	241	831	251	242	403	4	850	537	46	378	36	602	312	415	510	71	107	311	88	875	3	1020	198
	153	763	817	677	1582	179	786	637	659	88	670	761	527	1468	13	340	73	920	832	262	163	0	318	1019	542	540	403	383	110	373	231	0	514	922	169	430	0	768	356	496	493	75	238	319	194	519	0	839	346
	198	811	821	406	1407	208	921	799	530	102	764	511	435	1541	32	316	266	797	731	313	19	0	724	1099	665	155	107	404	184	485	250	0	740	644	3	543	1	609	319	273	734	173	193	236	187	572	0	861	223
	413	892	550	474	1770	386	649	856	361	77	633	511	428	1447	29	604	105	661	514	313	294	0	849	1121	791	132	89	833	421	288	257	3	667	793	0	775	0	821	644	423	662	374	138	383	451	992	0	836	354
	254	696	672	388	1783	205	579	832	670	35	737	657	330	788	49	481	62	370	679	272	219	0	806	574	658	735	247	763	59	372	316	19	551	307	70	787	18	777	493	538	684	309	114	187	161	891	0	589	97
	85	852	697	264	1511	134	801	548	759	160	779	623	418	694	3	332	148	203	682	339	285	0	764	1111	154	593	88	805	30	654	374	248	966	330	119	491	0	744	592	194	754	492	85	259	199	682	0	715	87
	70	425	694	407	1537	585	794	554	778	125	531	680	396	724	13	348	89	416	894	259	322	0	676	1251	199	688	181	732	78	303	478	61	693	459	1	151	0	667	822	266	566	280	138	678	553	995	5	567	290
	182	108	593	319	1338	312	675	772	407	65	476	634	358	546	4	276	180	425	675	569	49	242	685	1351	569	853	440	722	121	341	426	189	440	526	59	290	12	493	754	442	288	46	69	575	642	1051	1	547	66
	132	528	653	272	1291	433	664	366	128	3	689	417	200	458	9	360	146	525	790	896	177	354	654	1116	861	726	384	623	6	418	301	99	268	374	278	292	1	456	249	232	184	203	91	354	475	1138	6	784	240
	525	374	536	534	731	642	717	551	91	44	372	580	275	363	4	486	109	347	715	566	94	19	467	991	680	635	180	607	71	342	182	24	254	345	142	375	0	443	100	524	576	84	111	226	541	789	1	802	108
	427	860	622	243	1012	608	615	450	67	141	746	699	436	295	6	396	74	336	707	634	54	0	469	791	544	552	44	643	124	484	199	10	329	217	35	218	14	536	169	448	477	214	166	92	505	879	0	339	203
	288	914	481	291	469	722	703	413	404	95	756	771	230	729	453	380	150	99	891	850	110	53	528	40	520	382	228	677	576	298	69	25	399	406	63	186	345	656	116	345	453	248	218	144	370	633	1	77	222
	420	845	695	393	655	630	722	453	780	148	860	658	164	327	801	188	77	296	975	949	72	0	550	10	683	556	513	635	761	214	181	211	146	388	2	308	602	678	108	391	725	306	116	50	291	946	0	86	45
	499	920	821	276	768	551	646	575	867	60	650	546	564	202	667	451	140	151	774	924	91	0	486	2	439	617	397	725	557	214	189	40	314	158	164	639	753	480	138	176	566	268	103	78	97	995	0	118	128
	542	581	876	307	783	457	494	264	410	96	475	635	448	284	818	284	37	70	723	916	120	0	332	3	272	579	272	586	426	186	540	67	318	314	283	328	461	483	276	193	340	108	105	41	145	1027	0	93	302
	431	656	818	288	757	365	614	199	477	81	669	533	273	25	978	334	174	163	335	899	202	0	214	187	373	762	86	673	359	268	537	29	508	368	392	152	8	507	424	555	823	84	274	297	513	681	0	134	244
	466	665	473	184	766	462	657	225	1020	119	165	741	190	9	708	376	96	291	623	909	241	0	79	192	537	780	109	557	269	319	725	161	365	247	0	242	46	689	244	357	709	109	165	652	136	731	0	486	214
	424	667	731	155	492	414	645	271	1016	304	446	703	345	16	629	449	97	418	798	904	274	0	301	311	730	569	3	674	355	209	207	97	476	312	208	142	29	820	165	440	908	192	113	426	327	771	0	532	144
	405	579	817	147	475	351	450	445	1046	60	539	866	416	11	175	595	111	117	614	905	69	0	314	0	584	234	147	670	14	527	363	280	549	299	4	293	10	640	326	337	950	167	198	606	252	760	0	491	414
	446	505	1005	92	598	352	722	287	940	91	679	857	235	135	133	600	108	39	604	921	66	0	470	0	660	203	26	567	60	306	279	248	518	217	1	161	11	764	227	411	1029	104	475	659	604	571	0	578	108
	365	802	794	138	449	438	717	389	860	229	562	851	403	252	154	479	422	15	754	684	64	0	346	142	666	249	45	778	302	223	443	346	434	291	61	155	13	835	215	289	674	3	176	680	520	573	0	199	304
	474	508	729	280	670	460	691	372	758	296	665	785	337	72	260	327	557	0	849	827	58	0	79	122	719	332	140	718	89	619	446	84	545	342	69	147	8	735	282	423	661	171	192	530	308	355	0	311	642
	434	699	903	421	626	551	691	330	615	52	840	720	363	24	127	450	89	313	623	701	162	0	467	57	633	355	118	599	190	418	202	40	511	584	119	532	89	640	274	333	743	154	146	410	172	527	1	129	705
	700	715	653	751	681	514	591	215	848	143	513	731	182	93	215	417	174	51	313	247	98	0	164	130	487	499	52	703	36	748	219	266	620	130	46	558	129	742	242	350	825	191	274	626	198	241	0	335	892
	349	928	615	874	823	504	584	257	645	180	712	635	420	27	120	375	84	185	493	81	82	1	462	85	414	423	146	694	1	531	201	81	538	257	136	401	3	760	227	423	844	69	52	508	317	144	0	801	640
	541	773	658	597	940	502	692	291	2	21	867	679	285	54	146	261	47	191	458	205	27	0	391	139	224	435	260	660	42	615	459	83	557	343	126	163	4	775	241	392	756	220	253	711	197	439	3	1001	647
	660	319	721	660	1506	389	843	109	84	46	733	633	292	36	176	468	408	496	360	86	11	0	508	157	322	263	319	688	0	462	480	188	527	155	210	191	16	761	136	277	772	162	174	789	162	224	0	856	507
	426	101	1050	876	1391	337	791	52	78	46	477	653	182	272	338	311	962	286	251	46	105	0	360	21	460	243	4	645	0	341	191	117	502	296	252	259	108	644	240	360	1115	64	75	923	177	102	34	468	576
	411	463	877	794	1304	609	618	217	22	542	524	730	308	73	288	649	940	85	133	83	29	0	310	121	758	340	205	614	93	503	380	184	501	428	181	176	5	717	171	269	898	54	96	879	104	70	1	922	637
	489	591	636	888	1209	404	626	99	53	558	982	826	208	254	105	486	892	291	669	298	55	0	362	56	883	763	97	702	334	195	728	9	406	304	190	348	54	479	260	306	746	15	250	667	239	300	0	807	672
	553	912	435	762	1155	204	778	262	3	751	1224	816	288	49	119	391	969	214	502	184	93	0	503	46	925	490	184	659	155	401	684	3	372	420	161	339	11	310	115	401	477	2	254	753	143	338	0	677	511
	543	719	439	808	1323	424	272	517	0	748	442	837	252	73	17	111	841	132	648	212	121	0	322	107	776	75	14	756	76	569	305	21	522	647	244	322	51	314	253	253	719	150	90	709	188	353	50	496	298
	581	763	155	740	1035	571	857	113	10	702	837	726	454	44	129	334	917	165	761	512	178	0	271	20	621	93	1	725	116	754	199	159	574	792	335	723	62	34	239	222	698	291	113	785	193	284	0	957	649
	513	939	252	748	678	482	958	137	70	576	837	839	238	23	103	427	455	121	388	163	126	0	638	36	496	115	6	486	44	690	373	265	297	822	376	486	0	93	153	419	658	167	164	777	203	206	5	762	644
	504	886	126	521	955	325	764	235	311	330	56	538	275	14	170	233	600	17	501	82	191	0	808	13	574	168	1	265	309	568	261	37	428	902	238	528	16	195	218	337	606	117	285	614	317	154	0	364	200
	558	1070	48	195	1092	504	702	101	229	492	421	584	306	0	150	482	883	134	681	103	190	0	751	96	443	237	104	699	199	490	360	103	508	948	5	570	7	166	156	258	644	81	442	591	555	686	3	532	313
	568	1063	719	474	843	483	336	226	221	263	933	496	369	349	260	420	944	6	597	149	24	0	728	156	710	524	226	828	194	630	277	60	574	792	241	369	21	67	261	297	252	174	333	719	432	697	405	631	244
	541	1056	764	396	922	294	208	198	762	253	805	607	252	399	44	541	906	91	574	60	168	0	660	78	677	303	42	726	256	241	144	67	478	567	260	506	138	242	146	461	503	89	214	764	238	615	0	417	257
	548	996	963	239	929	400	1002	71	781	424	931	606	227	202	111	701	861	88	629	85	208	0	767	248	913	720	174	691	236	383	394	61	324	227	147	241	55	38	344	351	189	0	387	659	114	629	0	298	114
	498	857	830	207	1099	337	980	201	884	234	1150	558	340	6	85	468	916	111	721	79	264	26	481	23	931	282	40	736	673	603	404	343	329	588	248	408	0	801	172	456	127	60	560	694	102	661	37	248	186
	538	1438	773	178	940	184	952	120	546	189	970	396	407	0	150	701	954	221	709	380	145	0	184	158	666	386	371	636	448	460	330	39	279	836	360	240	21	654	221	360	177	73	331	355	103	682	0	212	81
	562	1379	793	195	863	262	1012	141	374	19	857	276	151	13	197	547	814	655	830	355	289	0	584	28	342	322	425	663	310	369	76	67	492	346	335	288	9	540	190	269	751	256	425	457	186	99	0	339	201
	607	1303	832	229	818	509	1024	75	105	181	1077	527	414	14	82	510	659	143	555	40	329	0	364	14	194	464	145	753	622	438	244	42	704	705	4	289	81	613	84	326	537	122	288	461	195	22	13	257	371
	506	1118	932	265	840	466	893	137	359	522	1056	616	353	54	156	755	775	138	693	18	402	0	293	11	81	136	181	1207	846	672	253	21	851	427	133	127	207	653	502	324	698	99	246	85	198	1	2	404	334
	683	1059	1050	106	796	422	934	189	377	125	990	621	395	63	87	640	960	186	642	148	153	0	595	13	416	374	194	926	873	502	182	0	748	366	229	92	14	633	102	457	206	64	223	38	200	2	0	365	657
	604	1149	835	360	764	291	1002	299	425	622	1146	701	434	247	129	472	916	31	690	180	92	0	506	57	187	437	437	806	637	349	142	0	774	533	386	94	13	656	66	475	326	185	318	16	155	221	17	356	564
	529	706	717	422	425	363	1010	436	781	443	1217	787	52	170	60	572	975	20	552	139	0	0	652	44	100	97	265	991	671	297	173	0	373	688	815	245	51	740	286	313	659	284	792	18	101	6	0	448	479
	538	775	794	257	496	424	1054	164	538	415	1186	328	156	121	330	975	493	27	653	55	74	0	869	1	21	162	486	851	706	184	115	0	896	834	447	271	206	696	303	335	738	231	465	473	113	69	0	118	427
	591	884	811	299	505	523	1090	359	515	354	1153	219	302	413	255	989	149	119	810	93	13	0	380	182	6	91	342	1081	850	238	163	51	864	755	870	332	102	641	122	418	745	274	667	743	114	667	0	222	411
	504	1149	752	345	504	330	1067	420	198	217	1036	664	344	447	495	943	97	206	735	299	41	0	417	68	5	74	207	790	962	461	53	99	827	312	932	194	20	664	198	333	841	137	212	606	183	606	0	775	199
	519	1096	685	541	412	28	1103	263	130	388	1009	727	221	572	64	783	414	91	802	223	26	0	311	5	20	251	459	773	911	632	24	13	768	789	910	121	4	690	187	334	673	128	31	710	164	654	0	684	486
	580	695	696	377	475	29	1164	188	172	323	1253	776	258	397	168	916	258	361	811	386	11	190	425	170	1	105	297	949	734	262	73	49	680	841	906	261	38	189	166	343	1066	59	182	674	104	667	0	408	497
	632	754	806	178	589	205	1193	350	162	320	1380	817	382	319	41	911	333	294	349	209	101	7	584	43	0	51	636	995	884	145	33	0	493	895	893	288	5	142	255	301	1138	45	8	731	154	662	0	497	144
	447	717	809	355	651	398	1016	675	188	459	1071	837	387	178	130	343	230	301	673	145	200	0	830	534	0	100	433	816	949	164	645	46	319	1095	509	469	44	236	255	320	748	107	315	686	102	657	0	425	548
	407	856	859	216	509	161	1067	718	122	555	1042	835	257	540	87	957	414	265	844	93	136	0	866	239	1	242	482	873	745	327	614	11	692	832	347	297	197	104	242	453	683	138	907	725	170	628	1	543	652
	567	868	781	244	654	44	1083	240	754	79	1180	286	198	301	340	813	152	10	819	169	305	0	813	717	1	354	395	814	780	232	448	0	556	748	369	208	104	144	210	332	709	137	962	668	36	289	1	718	983
	583	890	738	96	631	17	1023	410	370	8	949	608	177	260	238	1114	118	568	829	234	160	0	578	1282	1	219	576	908	941	94	348	317	621	827	282	221	83	276	227	529	705	291	183	621	93	487	0	818	335
	494	930	670	315	797	338	1001	280	498	7	927	760	274	459	246	859	477	857	663	105	132	0	411	734	3	761	439	916	697	4	396	133	424	900	440	453	35	146	302	342	598	268	87	655	212	482	0	889	234
	539	1009	570	568	585	65	1028	676	295	7	781	820	301	258	191	870	152	389	828	201	247	0	635	653	2	685	394	867	825	140	71	246	207	985	554	271	16	291	163	456	598	237	228	664	243	580	0	896	331
	416	777	708	233	577	435	1075	875	391	5	1116	1117	219	516	343	935	99	680	624	162	389	0	703	756	0	285	478	797	828	224	40	72	335	942	341	615	96	165	262	266	637	285	564	632	259	617	0	939	225
	56	945	896	224	686	213	471	718	345	41	774	391	140	515	261	837	221	572	732	108	380	0	473	1174	1	64	254	855	754	364	0	22	524	684	395	405	1	326	510	316	646	126	106	594	257	306	0	495	274
	70	1041	901	497	594	325	799	778	143	496	714	742	365	96	443	730	891	419	533	316	432	0	122	579	0	146	348	894	691	161	75	1	277	55	484	293	160	173	731	291	1077	216	355	742	354	390	0	847	215
	140	829	931	192	732	517	533	764	214	732	544	138	321	363	279	423	888	347	619	540	542	227	760	710	3	271	761	910	674	71	46	0	78	35	451	277	5	410	790	259	371	286	259	590	195	351	0	775	322
	406	787	932	470	738	434	555	815	106	568	829	227	122	587	463	158	879	432	822	428	409	0	546	795	1	146	718	699	689	412	1	0	67	20	498	347	11	504	846	924	564	124	418	791	422	553	0	934	455
	224	1016	967	166	738	277	149	512	260	799	855	438	191	253	345	168	1030	343	933	284	459	0	585	295	0	87	670	778	724	389	98	0	161	146	183	301	44	494	830	679	1015	72	428	686	318	619	0	869	518
	442	909	920	59	302	212	384	542	338	84	748	975	380	214	281	284	923	208	722	63	169	0	567	74	4	583	215	876	439	187	30	508	128	73	2	383	2	734	766	294	900	88	500	636	589	114	0	990	294
	153	1022	897	181	194	320	4	661	655	105	785	892	323	98	74	105	716	63	469	180	242	0	232	563	54	821	429	1061	685	484	73	621	82	2	389	387	20	811	662	299	967	185	813	672	270	114	0	898	550
	513	855	867	616	200	140	1	864	620	88	478	502	257	325	438	408	502	204	709	236	88	326	137	433	199	354	451	545	684	377	61	610	168	20	13	267	502	698	253	159	482	228	737	792	572	304	1	872	431
	640	925	772	345	290	276	1	551	437	255	587	859	409	113	491	519	266	50	666	81	271	915	117	31	43	572	416	893	774	680	5	631	51	95	249	248	850	791	390	119	640	123	356	784	515	144	0	616	289
	519	785	788	409	526	28	0	701	582	170	752	784	212	188	213	511	197	51	773	624	192	849	326	204	0	201	379	857	630	516	43	39	327	6	438	483	766	474	333	271	494	167	219	647	246	148	0	881	128
	803	833	890	509	501	43	0	828	556	440	604	323	605	234	72	165	134	40	542	173	296	753	244	188	0	306	318	713	747	284	319	1	254	87	1	450	612	571	406	365	632	23	601	643	0	102	0	899	112
	372	813	865	183	704	186	174	272	306	188	264	748	585	350	621	17	110	454	497	231	85	897	90	74	1	107	763	703	819	491	10	0	252	120	222	391	435	413	326	409	844	196	813	246	1	77	0	577	414
	148	883	757	149	811	623	687	231	189	27	437	478	633	580	863	87	535	15	738	235	256	795	81	384	0	317	750	555	683	338	115	1	344	31	6	420	496	745	411	468	704	381	327	58	0	53	0	331	321
	576	872	640	86	801	641	0	543	450	159	317	791	622	505	813	421	313	114	690	456	55	914	84	43	0	163	916	646	687	710	212	0	396	0	23	509	818	743	321	380	1004	26	235	241	0	120	0	584	556
	621	930	260	183	941	218	53	559	125	25	304	526	682	397	859	413	549	195	274	210	328	823	242	128	0	366	552	676	672	575	15	2	249	385	153	409	775	727	413	325	727	47	232	365	1	94	0	630	377
	764	783	549	184	1361	448	6	217	130	34	108	708	611	282	802	497	631	207	659	197	152	878	357	117	0	277	401	684	737	723	128	46	72	877	75	236	669	825	415	204	120	92	209	273	114	91	0	449	367
	148	760	340	70	938	323	0	264	581	44	612	733	380	342	771	372	597	113	606	114	279	970	271	110	59	215	262	637	772	601	26	0	87	421	210	231	867	748	355	299	412	48	276	42	218	121	0	544	396
	330	745	393	28	858	175	1	198	834	52	570	696	568	415	946	332	270	407	267	254	161	907	558	171	41	809	319	629	710	541	67	22	81	399	91	178	663	653	402	275	948	26	293	104	172	483	0	599	252
	342	769	318	83	909	184	4	591	774	70	624	773	457	390	1016	25	117	704	626	101	96	968	852	626	1	655	82	538	600	646	85	12	63	576	20	374	764	732	347	482	894	149	330	55	55	626	0	628	111
	177	488	596	115	852	289	0	431	778	41	752	826	382	277	902	14	197	497	396	17	472	837	694	537	84	437	64	605	358	344	58	6	166	483	290	595	799	612	436	593	1055	104	294	37	331	659	0	469	77
	268	669	360	86	692	551	0	413	851	10	575	478	284	155	897	201	112	881	434	7	559	833	817	325	145	202	186	625	181	450	36	29	228	852	395	453	768	727	284	655	683	34	216	123	549	746	42	470	35
	352	361	599	56	707	208	0	403	767	147	471	700	481	105	890	206	80	851	306	115	346	739	835	557	144	261	322	615	342	330	98	94	8	935	98	511	692	617	385	714	481	101	359	323	406	569	236	404	73
	230	1060	643	387	965	287	0	681	1179	118	514	873	475	88	889	303	63	569	656	140	227	812	199	336	144	376	227	563	115	374	40	15	210	417	89	518	360	758	560	690	674	1	419	36	357	664	0	477	150
	210	1217	254	374	1482	223	2	807	1120	153	598	800	491	40	779	341	60	261	730	125	196	921	638	94	124	92	43	524	256	280	5	0	280	144	127	380	880	737	364	720	795	110	197	26	307	540	71	599	271
	476	1238	859	112	1515	141	2	658	1038	193	642	578	275	210	944	226	207	252	875	346	40	1081	254	43	151	318	264	634	98	442	45	1	212	91	342	299	554	826	234	430	890	829	345	137	85	792	0	574	376
	153	1108	397	386	1330	239	3	278	1009	151	683	604	475	216	985	166	399	462	756	117	106	1057	204	50	178	446	303	518	140	208	51	115	216	154	65	380	259	765	293	270	794	519	362	593	184	804	1	428	368
	206	1204	325	264	1257	63	0	692	1012	100	794	668	407	293	986	169	584	443	749	101	361	1060	444	406	259	225	201	653	120	529	351	2	323	78	64	507	1077	766	323	492	852	786	426	570	43	1033	1	503	132
	409	1060	532	324	1214	145	24	552	928	189	926	730	512	383	896	130	978	384	661	81	124	1342	67	613	224	330	332	532	66	539	439	7	209	20	519	484	277	644	410	417	774	359	262	659	35	986	0	682	69
	322	1176	663	444	1352	49	72	743	950	147	744	669	453	250	855	104	918	330	851	227	129	1313	130	358	171	275	54	427	57	473	404	0	275	125	542	716	10	362	217	628	863	172	270	562	76	420	0	687	124
	310	1149	294	229	1193	21	43	393	794	80	626	318	113	109	845	132	1017	529	771	68	88	1195	603	441	206	166	169	696	724	389	183	3	332	220	477	555	452	244	229	643	854	444	264	523	50	664	8	621	218
	352	1196	200	190	864	122	21	307	879	97	481	138	177	226	553	159	778	364	681	332	257	998	649	323	25	592	363	649	587	718	189	0	361	160	106	153	780	14	244	859	733	805	277	425	409	1016	0	596	354
	179	1212	488	189	807	204	79	177	670	138	242	140	251	251	492	443	397	380	725	93	124	969	530	377	293	329	187	709	600	626	204	2	180	203	297	518	911	303	104	771	866	589	576	193	405	928	0	407	196
	163	1254	770	213	618	232	53	261	556	38	110	24	298	565	383	349	400	574	531	67	20	1001	357	522	464	292	214	614	703	270	154	2	242	145	87	370	963	238	230	727	870	622	231	84	441	1000	0	608	319
	300	1251	779	276	643	85	3	147	668	7	172	28	423	296	236	192	102	468	838	191	15	1007	341	70	740	282	213	678	790	112	76	0	234	218	59	553	840	461	217	908	801	526	301	89	394	1046	97	657	222
	319	1376	675	216	661	452	0	427	675	25	169	73	233	737	19	886	379	651	617	241	391	1175	602	452	778	153	174	553	627	201	156	0	413	144	270	261	882	496	278	922	782	411	295	49	346	993	29	506	279
	186	1555	969	124	720	299	194	156	651	7	403	23	178	701	9	963	4	409	606	191	80	1253	686	222	339	181	183	670	790	284	152	164	280	254	154	479	876	289	259	958	748	271	383	292	295	1071	2	585	426
	121	1569	679	224	640	358	567	313	560	8	236	59	432	573	88	991	9	349	585	155	13	1351	251	254	306	97	97	626	776	311	130	12	377	218	770	392	839	137	492	852	710	15	297	516	806	983	0	399	176
	443	1575	866	229	723	290	0	124	753	6	219	59	301	245	110	893	7	431	821	60	48	1386	32	592	731	300	53	516	494	637	168	83	143	74	360	334	919	105	445	448	550	9	136	886	718	602	0	223	425
	95	1426	698	373	710	335	5	146	526	40	353	88	340	105	27	807	75	570	653	136	24	1365	52	499	796	364	409	508	432	84	143	3	222	94	424	210	910	28	272	879	725	4	425	689	646	1080	0	287	267
	309	1387	468	544	607	213	17	334	615	27	78	474	269	166	6	336	84	353	767	168	128	1267	180	761	852	100	22	528	316	44	202	31	274	106	395	234	1002	56	360	745	663	6	316	785	548	1139	0	402	246
	290	1418	1057	475	743	257	1	244	720	54	280	580	409	214	302	198	44	485	745	107	221	1149	14	901	601	6	175	427	463	390	136	1	159	394	452	446	1017	77	338	875	813	99	254	799	465	997	0	461	324
	91	1286	621	432	568	57	0	145	954	159	221	602	74	94	420	151	252	180	659	664	42	1287	125	201	773	45	143	473	338	331	149	2	447	439	119	218	974	165	202	993	824	16	562	710	558	1052	0	605	146
	114	1158	835	516	397	206	0	107	963	20	222	190	268	49	84	24	16	114	690	824	380	1460	169	930	829	599	178	641	253	111	35	11	605	535	221	340	919	181	407	838	663	12	319	797	147	969	0	780	177
	176	1170	698	288	444	221	0	203	795	22	229	251	325	65	35	141	56	233	642	698	733	1288	151	1195	682	665	439	648	277	96	67	25	476	167	202	94	1062	16	668	724	796	22	137	688	780	406	0	723	349
	390	1420	408	487	510	86	15	206	414	53	210	171	214	60	6	338	32	91	884	627	323	1436	76	989	763	281	289	704	326	99	8	3	227	391	385	323	1056	508	338	761	554	42	114	451	268	1034	0	821	241
	586	1326	164	316	540	57	17	100	198	25	201	173	364	80	31	312	33	107	679	459	61	1408	239	676	796	107	451	672	330	141	107	3	187	312	251	359	1046	533	408	776	756	80	160	503	49	587	0	818	316
	663	1195	640	323	564	135	14	289	90	28	162	200	329	58	35	316	22	372	803	736	454	1181	308	887	787	172	548	631	269	38	166	2	105	731	265	391	962	626	656	794	465	177	223	594	89	991	0	880	469
	580	1017	844	307	569	127	465	294	66	15	181	220	212	98	49	140	30	154	751	517	439	1317	462	305	858	307	371	692	358	161	0	0	74	331	94	331	776	555	448	809	510	225	638	685	312	1015	0	720	196
	348	1099	378	426	564	132	925	283	131	175	249	68	430	127	47	170	86	173	636	598	409	1144	121	295	726	193	769	368	165	325	52	12	54	152	126	363	834	463	649	991	619	126	336	649	364	848	79	1022	388
	365	1058	1100	96	253	214	264	46	126	42	224	82	535	105	48	74	29	64	161	206	170	1303	70	177	726	280	552	354	85	146	3	9	28	153	236	275	888	475	476	997	567	230	633	696	290	707	198	559	400
	401	1307	960	125	130	291	54	557	761	25	251	232	403	123	469	157	29	145	214	328	242	1330	135	134	641	271	85	538	96	449	5	0	116	187	164	404	1065	503	413	1000	753	8	306	638	48	725	147	588	786
	293	1289	16	134	133	140	119	483	932	65	104	44	259	312	691	43	54	236	569	265	453	1199	421	11	457	109	656	762	71	235	73	0	55	250	281	295	899	479	516	987	728	64	156	604	0	516	483	580	229
	172	1134	593	312	402	298	0	189	951	194	193	153	465	175	855	26	163	431	364	435	196	1254	492	19	537	116	730	692	67	64	10	3	103	12	324	269	1064	205	392	859	441	284	110	109	0	417	471	305	118
	256	1167	1072	344	401	363	0	321	1170	114	231	193	195	567	877	77	83	59	762	240	34	915	566	26	450	201	434	859	242	224	139	0	94	214	348	358	987	297	277	935	663	336	194	353	31	784	581	275	411
	254	1061	903	153	366	325	332	189	936	112	159	345	190	268	830	14	32	49	659	78	14	857	369	31	405	200	614	507	265	41	0	1	142	72	227	241	1041	318	586	913	162	561	50	579	119	641	680	468	58
	118	669	245	248	188	161	37	89	945	104	198	188	285	424	868	29	79	128	507	170	70	869	425	4	784	589	368	386	414	135	50	0	242	188	165	151	1231	129	369	926	277	322	48	316	211	648	784	716	393
	311	767	970	258	394	143	25	120	930	2	204	141	272	447	822	66	231	41	620	98	83	758	380	14	421	353	247	259	45	171	2	255	242	301	118	346	401	98	285	872	587	195	32	444	306	408	509	554	313
	291	835	301	329	401	133	0	278	1116	13	174	64	378	625	854	250	75	23	744	81	41	481	580	9	721	551	522	256	211	301	67	53	587	291	119	248	953	374	362	987	881	167	36	730	430	397	747	826	62
	81	618	69	260	140	41	137	144	1203	95	163	53	348	641	663	227	68	377	780	65	45	735	683	12	728	209	378	402	434	408	127	1	388	244	182	270	873	316	461	954	786	88	61	629	349	423	600	632	101
	483	867	204	243	358	101	176	232	1099	47	278	0	255	1026	661	168	155	430	729	494	41	676	317	38	802	321	314	418	27	401	0	0	800	68	21	503	995	238	352	1023	817	292	9	340	236	391	523	579	65
	319	764	60	175	244	182	212	401	1099	7	284	27	352	1037	426	95	89	402	720	689	107	838	719	10	725	425	200	387	155	325	0	119	838	187	116	439	975	201	464	987	809	91	135	290	333	603	86	803	856
	221	850	31	384	99	107	233	468	1198	42	68	120	219	1312	462	128	735	291	619	406	322	1006	680	211	496	557	409	373	229	249	173	1	630	313	170	298	1033	132	384	1054	596	263	280	152	333	795	9	569	758
	40	783	3	369	474	156	6	453	1110	50	216	45	175	478	137	541	845	500	794	551	132	891	376	273	363	296	568	753	85	193	144	0	763	235	10	356	717	178	510	961	676	144	265	373	334	666	106	594	623
	221	478	2	605	246	187	12	266	977	103	190	110	217	1555	369	204	885	207	502	535	13	832	416	49	574	262	486	765	383	97	72	2	457	186	10	455	768	174	521	919	944	56	105	344	200	793	686	603	688
	270	9	8	296	289	321	357	185	951	71	213	60	318	721	462	253	788	240	30	572	10	726	524	26	728	1	433	940	299	272	1	0	580	255	47	417	1068	105	383	1029	1093	231	254	361	321	163	119	558	608
	70	359	4	422	290	137	513	244	982	108	8	127	507	1176	544	574	893	427	28	734	11	887	353	52	779	14	754	737	666	156	141	0	549	158	455	165	848	189	365	858	292	201	89	385	211	22	160	616	688
	364	588	1	341	225	220	52	300	975	30	284	327	697	759	897	38	488	393	56	412	29	632	504	180	700	137	722	1092	630	148	1	0	724	180	375	196	1069	240	247	933	938	147	223	333	100	36	77	649	609
	268	30	1	331	314	199	126	179	957	50	105	372	558	595	815	34	109	331	52	708	83	12	164	79	402	450	801	897	809	152	32	0	488	182	442	202	773	272	331	950	697	203	44	322	9	43	40	799	754
	225	3	9	253	355	120	17	475	932	84	190	20	169	618	881	146	33	314	83	370	48	55	120	69	357	643	718	852	768	324	2	0	585	166	182	153	756	68	397	947	331	118	245	213	135	454	29	800	747
	296	3	5	102	522	274	65	301	933	13	133	11	158	715	676	13	143	452	28	337	27	196	330	51	505	825	777	961	658	474	73	511	464	130	365	281	565	463	368	774	349	60	184	238	23	409	349	670	601
	413	23	4	265	342	137	170	253	878	84	148	76	509	648	506	23	42	106	8	212	26	48	339	70	721	347	203	853	760	463	3	1	316	98	281	101	488	111	298	794	1044	102	173	417	46	393	165	653	435
	225	107	1	71	654	36	76	458	886	105	183	174	289	825	755	223	138	51	42	158	40	205	290	85	454	335	217	849	734	817	2	2	658	599	339	220	477	166	704	840	714	36	206	478	363	837	226	819	567
	611	496	67	162	301	30	22	364	886	133	159	67	196	1280	604	113	42	184	64	235	27	878	431	273	815	492	55	1145	545	420	44	0	681	260	276	113	343	338	575	869	948	196	121	309	404	931	113	417	552
	481	215	161	300	187	147	7	157	1019	112	142	88	110	1362	976	244	46	321	80	329	73	377	81	161	768	231	150	1441	351	370	65	1	578	223	571	43	472	101	450	917	603	152	173	490	8	931	33	702	319
	234	95	41	429	53	72	62	106	1028	76	212	145	221	1438	696	315	55	359	30	300	100	621	287	49	486	270	176	1369	676	381	1	0	507	451	261	70	319	17	404	965	507	182	211	330	23	949	224	490	204
	48	3	36	400	180	26	4	275	969	72	357	469	292	772	896	354	60	346	177	476	96	361	472	14	253	390	124	1408	723	539	119	0	593	86	7	111	298	45	609	887	656	20	140	350	21	716	509	864	354
	631	34	670	284	369	174	96	288	1063	42	225	353	167	764	860	196	90	399	125	447	395	157	372	5	227	277	16	1063	677	573	64	0	510	431	337	221	325	38	757	896	715	6	55	482	10	616	893	1044	146
	559	256	231	174	124	513	198	346	1041	145	291	110	304	650	855	386	62	307	50	737	220	133	402	1	346	317	8	752	406	681	31	0	764	283	310	344	809	66	588	901	552	43	216	410	53	367	774	345	159
	700	224	38	424	87	405	491	240	804	49	156	212	512	532	99	402	54	107	170	276	289	134	379	0	337	341	37	1299	203	322	19	0	287	277	163	187	603	32	433	1073	780	4	137	402	149	493	529	355	459
	319	124	80	201	309	181	681	504	295	37	250	181	214	440	672	417	321	231	370	517	259	97	257	0	191	326	83	815	633	314	3	0	39	746	366	147	362	28	738	1111	741	18	96	430	37	438	526	554	329
	267	52	112	396	85	334	711	392	607	182	162	11	373	778	917	318	862	212	253	616	683	511	192	0	285	627	192	852	256	353	9	0	175	101	206	139	531	65	690	1144	488	603	116	465	29	665	41	542	372
	209	1	41	277	112	399	557	530	773	160	111	27	418	670	1043	319	315	151	134	827	814	246	160	573	381	271	547	1161	203	392	150	0	297	206	426	282	526	28	754	1132	709	151	589	314	198	526	359	914	307
	513	76	901	103	53	402	801	778	892	330	348	37	370	868	340	390	386	36	38	758	796	283	104	369	334	153	81	1457	165	649	164	31	298	122	151	328	742	625	808	1215	411	73	345	350	329	538	576	931	486
	79	225	999	365	43	390	511	214	1054	480	239	12	296	636	889	342	316	357	31	911	789	280	103	300	366	207	99	1342	199	521	419	0	295	98	193	284	334	563	581	1148	760	230	318	468	162	906	292	564	384
	277	477	932	424	216	274	1002	129	616	76	266	16	199	893	907	502	213	22	13	641	730	376	534	38	402	408	109	1281	161	422	626	0	18	190	8	186	506	763	836	1119	334	398	437	558	638	701	68	758	387
	7	137	928	299	242	340	999	438	667	500	216	4	293	515	872	319	274	381	10	878	523	331	436	0	167	142	10	821	243	281	197	0	44	392	239	195	748	812	603	1121	796	164	266	537	835	732	217	896	614
	91	58	928	538	174	524	1159	252	591	749	277	52	195	595	940	409	267	140	31	523	355	247	440	302	638	550	200	880	303	350	58	11	443	380	330	175	827	770	930	1196	922	408	439	414	820	869	36	690	309
	259	11	971	285	303	167	1015	369	749	706	176	12	379	815	905	259	64	18	123	834	241	373	195	101	665	886	306	883	320	618	334	0	590	260	50	465	793	832	571	1198	689	403	440	256	800	332	144	1132	392
	457	25	925	433	412	201	947	511	799	784	234	16	298	957	925	171	344	230	82	838	381	325	91	313	833	819	295	869	248	162	386	0	390	108	7	317	639	637	915	1161	460	210	512	316	853	163	75	904	468
	259	29	867	441	260	205	459	869	812	580	202	21	222	838	866	163	899	138	52	617	103	290	170	84	228	780	196	787	159	273	437	0	262	291	48	67	936	837	917	1034	626	213	428	512	922	630	59	860	640
	468	17	882	503	292	23	69	655	442	264	267	14	413	628	758	495	1023	455	28	167	32	249	376	18	682	767	107	1252	101	419	349	2	186	736	163	429	676	611	386	910	209	125	320	629	791	703	159	594	687
	150	19	936	714	331	269	621	622	481	174	171	11	342	1175	881	653	697	225	52	129	32	208	488	7	773	325	3	728	51	416	83	0	400	288	128	394	998	133	305	932	137	102	437	465	909	1011	95	253	423
	189	0	912	739	607	152	296	809	391	75	1	68	104	587	866	468	892	274	40	273	24	269	421	21	580	646	6	885	86	254	179	11	257	135	123	244	802	38	235	1095	94	26	348	309	861	891	66	794	611
	129	44	891	785	334	282	268	810	509	222	0	21	96	1195	941	139	848	269	55	218	73	423	662	134	502	364	145	983	583	469	83	1	510	133	86	160	641	82	195	1091	52	13	199	425	863	1104	81	825	651
	396	15	891	725	505	459	139	692	331	219	258	37	625	1084	953	148	892	249	60	128	223	461	642	69	376	422	8	796	128	528	50	0	389	172	47	175	843	7	216	795	34	42	290	359	809	1108	72	811	436
	325	0	896	796	352	242	578	542	591	72	279	137	476	933	961	143	827	150	79	216	70	443	628	30	662	764	224	835	50	462	54	0	334	328	28	90	861	89	407	793	591	284	181	290	571	1047	69	498	342
	428	10	882	580	520	305	575	241	585	81	149	131	127	592	488	156	654	70	2	196	41	440	481	37	184	780	167	1214	41	412	26	0	427	418	6	87	385	352	519	364	601	28	271	369	678	1050	74	544	311
	439	15	816	422	391	199	82	426	566	267	183	119	456	1006	519	123	53	0	104	272	93	219	180	75	104	707	191	948	73	542	47	0	276	160	40	91	238	518	337	280	762	221	460	551	469	1145	83	401	315
	349	2	847	852	396	9	67	393	507	141	287	67	367	924	737	101	164	31	68	681	47	180	225	139	30	696	421	776	69	544	39	0	23	18	225	106	501	656	381	346	857	113	323	504	789	953	93	124	327
	139	4	834	582	344	127	324	476	637	23	278	31	214	877	134	252	272	32	48	539	35	198	470	86	129	730	162	482	71	465	129	0	413	187	368	70	492	669	299	411	984	148	167	426	525	845	136	400	523
	609	6	895	720	434	15	450	117	802	23	152	30	444	1222	184	152	2	66	34	144	100	216	257	1	624	753	254	410	108	156	43	0	310	344	154	79	608	678	418	222	786	264	156	389	541	718	37	576	625
	674	110	928	510	154	55	214	178	715	294	153	46	351	1157	65	20	13	4	117	616	45	215	411	117	677	330	228	308	52	329	90	0	459	171	60	237	573	897	211	53	324	155	252	390	411	967	149	409	725
	696	40	898	374	262	13	356	233	733	189	143	78	459	1249	213	5	0	5	81	213	214	172	581	4	93	702	379	373	28	541	3	0	439	432	103	40	493	729	488	102	416	154	124	741	428	791	206	578	635
	359	40	875	259	454	82	253	247	558	99	178	76	298	900	370	289	2	441	16	97	98	173	216	50	69	642	336	567	38	327	84	0	476	685	11	6	418	631	535	17	769	202	174	726	680	978	64	328	383
	25	47	838	262	333	93	95	370	522	76	188	158	189	1675	171	232	23	265	82	175	139	175	295	3	64	644	360	980	57	145	66	0	391	661	14	114	518	47	346	6	860	157	264	749	654	1010	195	223	259
	483	11	908	62	347	54	106	429	550	208	187	61	346	1397	229	228	201	571	3	113	103	186	221	5	39	289	304	797	67	402	24	0	298	639	156	87	505	4	487	6	858	211	92	726	792	1177	148	138	313
	661	26	860	398	499	88	118	607	633	39	131	133	245	1116	226	216	604	620	91	81	62	193	265	93	354	58	539	778	44	379	60	2	223	191	63	519	402	0	342	1	695	116	410	770	796	979	188	369	337
	837	48	835	187	384	158	40	382	999	119	135	59	483	1070	159	153	11	381	62	129	38	500	312	1	512	447	322	814	148	349	31	0	432	84	6	795	555	0	298	6	530	30	667	791	774	1026	129	328	258
	688	13	971	306	144	249	187	115	1081	83	374	11	292	765	467	123	0	504	24	40	98	348	435	1	358	639	230	586	41	308	49	0	198	107	52	124	468	52	736	7	459	26	598	527	415	1071	332	308	394
	777	37	856	470	45	326	271	95	1120	74	388	26	334	681	49	198	65	485	11	186	97	343	229	2	232	634	235	674	120	490	30	4	414	301	155	15	604	60	983	11	570	105	542	864	318	351	267	308	421
	530	7	984	473	74	605	14	20	668	84	206	16	293	737	191	162	8	377	71	204	49	354	400	96	274	815	395	679	102	698	83	58	298	240	45	145	507	184	924	831	438	156	567	698	807	1062	103	293	94
	453	44	998	182	143	577	669	37	650	97	173	17	527	775	801	309	45	823	33	186	118	501	476	3	120	435	323	566	38	490	42	0	145	353	117	240	337	1	759	898	727	22	616	921	841	934	223	199	52
	254	54	960	296	189	443	356	273	631	49	207	8	403	673	833	292	1	395	182	464	314	556	317	37	147	377	577	733	78	338	42	0	171	632	184	252	294	23	819	728	850	122	132	776	632	1059	270	316	174
	257	18	817	420	185	522	308	335	672	184	359	44	395	762	925	229	11	553	23	236	392	530	357	55	134	746	820	687	70	569	52	0	73	908	354	385	468	2	814	713	861	240	513	844	876	1001	90	410	169
	236	26	916	369	596	747	275	294	383	268	559	33	496	370	927	174	97	577	33	275	324	525	165	16	364	513	33	720	78	424	94	0	128	651	110	363	318	0	806	827	772	255	83	765	839	715	87	613	447
	134	14	500	284	437	311	183	485	619	381	223	114	379	667	860	297	2	323	33	192	266	542	14	8	354	883	167	692	122	361	21	1	103	895	119	319	553	167	827	1004	588	132	133	708	906	760	239	726	526
	78	25	862	430	577	1	2	705	634	489	361	135	317	664	852	333	9	346	24	316	202	437	5	201	285	815	36	501	77	962	22	0	92	911	13	731	380	758	914	867	158	642	189	608	512	645	96	205	303
	228	10	796	86	406	19	54	257	778	198	558	17	210	722	814	309	6	578	82	644	221	414	81	1	301	601	82	614	7	917	52	0	16	892	469	60	563	985	765	660	138	478	223	411	844	294	134	372	23
	35	27	621	162	436	1	0	194	556	196	207	49	243	684	653	257	3	384	25	575	86	518	53	64	315	431	332	744	84	871	138	1	612	936	315	225	685	859	844	729	118	239	209	90	335	222	56	266	219
	75	3	843	44	372	133	0	130	801	362	410	37	374	609	215	178	0	307	86	291	133	522	103	47	427	730	17	674	124	861	15	0	338	865	224	41	564	717	607	657	499	428	94	76	13	161	57	480	299
	236	9	836	124	466	32	10	152	650	310	295	245	319	688	12	196	6	429	346	74	149	548	455	9	98	484	61	788	100	782	26	0	295	760	160	357	444	674	562	382	284	491	397	57	11	152	148	631	234
	174	1	748	215	453	261	649	299	336	227	683	71	458	631	111	220	107	326	569	70	72	303	197	70	75	311	2	802	215	864	3	0	246	649	192	333	447	857	833	454	286	663	473	158	27	104	151	334	640
	417	32	526	68	404	29	446	261	581	227	775	97	511	738	5	312	86	336	648	21	3	105	514	4	105	695	182	707	165	775	0	0	327	673	70	64	537	731	811	505	182	103	63	138	25	50	172	485	863
	388	21	837	184	390	1	10	338	357	199	574	187	444	521	0	258	128	287	817	51	44	325	88	0	279	533	29	707	86	965	4	0	652	747	358	371	759	872	918	355	82	385	165	74	37	103	261	257	722
	187	94	760	166	339	64	377	316	315	52	294	199	575	668	0	274	133	201	649	243	48	673	28	120	285	264	204	738	100	882	1	0	332	822	469	269	900	696	932	310	586	146	195	60	707	112	129	682	774
	270	80	1016	28	653	34	320	234	560	85	207	75	435	699	105	185	2	346	588	2	195	482	242	3	357	262	264	721	261	574	243	0	397	777	480	326	828	551	790	372	578	91	188	272	707	108	410	787	746
	285	105	671	111	353	103	762	281	872	198	108	56	359	583	22	266	17	751	711	51	193	537	224	2	712	206	796	850	151	960	371	0	308	805	130	151	748	272	310	394	826	318	281	317	300	62	314	704	471
	388	108	779	280	490	257	788	311	851	156	191	59	457	611	1	253	152	457	836	100	122	532	78	2	554	694	209	903	130	903	132	0	318	750	125	146	803	575	161	574	630	437	161	403	358	236	335	676	248
	437	69	850	117	523	260	738	101	613	113	152	126	334	591	46	368	32	617	629	54	166	465	204	4	619	293	255	861	29	785	165	0	371	508	158	123	783	432	450	347	626	132	333	367	76	641	149	756	232
	133	168	915	102	177	22	500	248	72	75	241	97	438	545	159	202	257	508	844	19	98	651	155	0	297	151	316	1094	158	484	23	0	236	184	160	157	586	316	787	332	569	52	231	463	23	861	158	621	220
	370	45	869	104	272	18	523	210	431	92	229	79	740	759	123	187	22	393	657	187	158	497	252	0	294	76	244	872	83	1351	110	3	158	451	309	74	435	554	853	290	598	96	329	52	54	767	106	445	364
	652	73	929	101	379	7	442	296	1076	51	222	176	619	773	38	278	14	596	570	557	583	575	525	2	281	508	197	1192	148	855	86	1	173	464	472	443	775	632	367	384	612	33	265	19	100	736	382	639	217
	434	63	937	131	397	33	461	196	698	159	29	606	272	778	33	333	24	174	209	376	616	506	264	17	188	293	711	1219	95	1037	18	2	27	487	344	554	981	717	22	465	921	176	221	349	84	715	642	574	206
	166	42	918	102	430	140	835	400	303	181	144	399	620	689	99	372	1	189	517	165	21	351	319	6	198	135	522	906	88	1084	12	0	270	133	0	215	727	736	4	527	763	120	285	293	158	730	664	558	161
	250	318	881	267	565	75	274	365	833	96	7	40	570	670	52	126	35	165	103	71	447	499	287	140	204	239	819	599	90	977	48	0	219	57	9	174	342	656	56	303	619	287	271	36	141	904	777	555	206
	308	257	933	108	521	229	411	198	636	107	1	197	553	797	47	111	47	198	355	445	428	541	137	168	67	183	294	1306	219	795	35	0	263	207	882	262	79	699	6	531	666	261	366	134	276	804	777	641	89
	243	159	872	362	415	233	791	363	650	99	4	178	405	815	17	116	59	89	498	304	662	545	217	573	269	229	66	839	173	833	104	0	304	343	895	187	110	747	48	552	515	627	256	369	145	879	744	506	222
	234	109	929	280	270	194	876	322	815	44	118	15	319	689	39	303	85	53	493	415	320	602	371	290	603	297	168	742	52	847	35	0	299	121	949	143	153	651	604	444	597	232	355	181	72	944	636	603	377
	198	81	854	277	161	207	138	258	727	55	170	81	320	660	73	361	121	172	610	167	145	618	273	380	548	310	42	361	78	658	139	0	393	184	944	191	163	431	740	363	605	807	319	27	175	779	652	806	305
	200	227	884	622	38	180	0	195	729	75	279	57	328	518	2	183	100	215	481	133	134	578	559	145	605	303	108	817	49	723	47	0	312	105	915	530	87	326	432	404	436	577	293	310	50	633	610	650	432
	287	187	885	314	124	198	0	174	736	37	152	101	339	507	1	84	110	453	640	39	46	677	560	279	791	321	148	789	92	602	70	0	478	64	938	363	102	557	315	248	806	273	422	162	23	797	295	597	372
	314	93	963	169	270	287	61	331	631	48	189	53	162	409	66	127	11	173	574	24	141	675	221	581	669	286	185	587	38	639	53	0	227	644	844	376	158	785	183	381	1154	157	740	168	378	110	462	927	516
	313	325	975	309	273	79	15	385	678	130	282	194	358	660	21	31	11	340	593	64	31	787	88	279	700	175	76	610	93	967	67	0	275	712	479	333	369	634	291	361	756	225	223	228	302	43	220	711	792
	219	331	926	223	270	183	153	718	377	85	177	28	295	711	1	70	42	380	596	125	165	590	170	315	589	235	144	495	227	1351	132	0	64	388	62	296	174	475	179	374	730	279	194	293	208	51	274	833	876
	296	578	1012	65	207	140	0	377	547	65	264	541	511	654	0	0	4	258	437	483	590	981	368	17	673	155	131	627	79	1482	59	3	319	503	297	474	277	325	159	349	546	189	341	173	180	10	238	965	875
	322	215	851	284	554	286	0	470	489	105	670	56	462	735	1	52	7	227	908	515	743	996	173	39	794	212	122	690	113	1477	157	0	425	431	136	185	302	131	179	367	616	265	189	180	67	9	286	987	968
	183	655	878	102	576	339	0	781	625	136	664	145	418	718	35	49	35	77	670	333	719	1030	355	84	718	241	104	621	119	1100	109	0	445	580	199	431	345	178	115	325	685	117	10	169	101	12	278	979	960
	248	390	953	127	321	99	1	501	563	92	135	134	425	405	35	112	5	305	579	457	703	831	30	148	851	300	118	692	83	768	86	0	764	911	89	428	156	24	321	391	579	197	159	220	112	39	335	867	833
	266	373	945	462	346	312	0	781	634	60	376	3	523	326	23	185	22	366	479	569	697	931	136	28	796	458	117	576	144	802	224	0	545	370	110	216	254	539	74	448	844	59	151	182	418	64	194	895	769
	238	558	848	630	391	143	0	786	622	82	764	4	286	349	63	38	42	732	545	231	739	899	292	196	888	173	14	580	288	616	32	0	481	56	63	411	62	420	74	441	889	164	169	297	466	6	373	735	716
	465	686	826	534	392	325	0	803	606	229	953	5	225	182	36	95	34	265	266	206	651	650	251	733	1051	144	112	521	373	914	43	0	448	98	74	370	25	344	173	474	770	94	649	161	768	12	93	843	635
	287	392	844	319	370	96	0	714	826	94	818	6	350	175	0	14	28	219	100	72	51	811	284	388	752	173	332	618	162	929	3	0	363	48	160	307	1	266	152	403	730	175	282	125	177	20	130	981	833
	419	612	883	255	491	27	10	732	660	109	597	1	288	194	32	75	60	539	296	169	63	1042	291	878	480	215	352	701	124	752	43	0	630	9	7	559	85	24	200	398	473	202	231	509	98	18	112	618	757
	427	762	901	230	395	211	3	641	731	381	526	35	392	377	2	106	24	86	566	86	148	1248	274	4	839	55	133	823	66	675	42	0	841	50	233	528	435	95	247	301	664	331	333	783	212	49	121	856	807
	492	802	840	370	620	237	2	800	532	98	410	12	464	286	4	66	35	311	81	100	90	1286	91	50	324	55	284	663	78	865	1	0	830	156	3	458	401	86	186	347	622	289	322	873	252	37	196	412	487
	409	681	855	212	338	331	32	854	731	152	401	4	470	570	43	59	75	166	40	33	466	1042	47	21	224	219	178	704	54	711	2	0	719	69	14	291	466	285	35	492	672	373	232	877	383	0	96	563	666
	668	788	819	58	516	548	0	853	464	380	521	23	265	782	1	20	34	473	61	107	409	1256	50	13	6	362	90	850	63	872	95	0	929	6	83	491	394	96	255	364	679	203	152	662	338	20	116	878	387
	387	1025	836	311	510	445	0	534	822	161	667	26	671	649	37	33	239	453	27	43	383	1281	70	95	44	111	406	871	174	697	68	0	558	51	174	205	374	2	109	276	604	303	42	210	312	19	224	871	250
	143	1171	841	436	537	181	0	759	839	326	309	5	369	626	0	359	154	121	872	289	703	1458	142	29	140	339	242	789	89	867	43	0	527	33	206	542	445	393	227	324	703	514	122	190	371	1	103	1015	582
	289	1088	733	278	149	283	77	594	279	237	585	1	332	616	1	708	38	650	982	149	552	1214	170	224	10	151	274	511	119	718	52	0	61	0	2	271	233	447	97	310	723	216	369	214	492	11	171	1032	713
	348	724	802	548	92	646	10	444	543	54	581	12	506	714	30	709	97	461	807	85	721	1128	105	10	7	152	194	612	50	811	29	0	216	30	84	136	70	119	184	450	777	426	278	143	236	5	70	900	819
	562	1035	816	625	259	360	0	416	569	338	437	8	390	654	4	961	133	432	441	53	663	1257	85	0	0	295	87	577	269	677	92	0	372	55	16	93	210	82	152	359	844	325	236	47	237	33	277	938	771
	333	1013	922	328	461	622	46	369	898	378	517	7	407	521	14	482	61	301	686	56	617	1188	166	0	47	218	197	623	703	108	34	1	117	1	55	143	285	125	162	393	842	266	308	184	402	77	119	838	647
	458	783	872	253	425	506	6	447	820	90	548	25	124	597	2	972	31	523	797	41	676	1400	90	0	3	141	0	706	394	5	25	62	95	0	15	172	814	54	223	448	727	92	293	226	576	1	191	847	869
	640	624	883	111	343	459	0	392	197	623	675	24	261	466	43	944	189	380	1353	29	708	1458	169	1	1	84	0	658	426	234	36	0	376	46	91	183	610	527	149	308	789	225	544	198	760	9	220	1044	994
	572	1091	666	91	306	627	0	341	707	658	260	24	590	517	1	983	116	544	1194	14	317	1157	126	0	1	312	27	693	104	0	93	70	36	14	145	152	579	783	244	209	881	165	160	451	219	23	312	1045	967
	623	1177	893	213	237	729	0	516	703	584	412	2	600	662	17	942	122	641	1063	427	52	1294	143	0	4	508	81	532	204	191	24	2	95	47	146	300	925	584	131	191	779	616	205	701	16	1	506	968	326
	599	1126	504	170	63	416	0	444	904	641	368	27	529	799	0	826	41	565	1750	766	233	1235	35	413	1	507	550	635	235	9	113	0	97	0	85	324	809	121	272	323	578	424	215	671	10	4	402	870	138
	406	1191	738	133	83	412	0	349	1008	757	708	34	354	809	3	796	25	615	1706	676	52	1470	85	235	1	33	387	752	68	136	51	0	52	91	178	248	614	60	230	604	772	228	403	643	268	5	395	923	231
	508	1285	786	150	412	299	0	242	861	798	633	12	536	430	1	577	58	449	1835	369	10	1496	93	5	45	207	462	823	213	32	55	0	47	0	65	208	584	538	402	543	726	105	645	580	432	1	847	915	199
	483	1182	201	32	174	649	19	460	942	697	693	266	520	420	4	504	82	286	1990	166	154	1235	37	21	45	218	317	817	186	46	17	0	40	45	68	163	920	704	340	551	675	26	794	199	432	0	374	966	78
	313	1198	496	101	156	517	131	587	871	822	868	400	474	374	1	814	454	409	1962	93	343	808	376	107	24	75	369	872	8	112	21	0	56	16	138	263	987	725	416	559	373	97	857	269	411	2	333	939	203
	334	1150	194	157	330	507	0	493	899	806	736	368	460	553	14	816	842	44	1861	149	78	953	341	7	0	358	115	959	22	161	550	0	182	209	0	388	1075	345	381	378	736	113	763	372	388	341	442	855	111
	256	1174	580	120	295	656	0	347	840	581	622	441	423	494	3	942	695	314	1909	594	228	981	373	4	0	418	198	890	4	214	758	0	142	198	95	528	1102	459	285	332	653	11	445	476	347	6	289	919	73
	290	1259	695	181	194	720	0	460	640	733	287	118	446	511	0	1093	315	228	1574	513	311	1026	598	11	2	123	347	790	53	54	41	0	227	454	2	308	786	572	416	672	520	16	486	94	434	5	264	920	315
	496	1183	690	312	200	747	0	513	650	849	313	482	458	452	0	593	34	398	899	626	472	1067	271	1	0	595	265	924	43	62	26	0	299	435	3	428	640	667	260	482	751	152	472	34	279	25	288	860	160
	339	1047	743	197	192	117	13	791	290	811	146	485	474	647	4	1182	81	435	944	557	413	1035	198	1	0	464	363	764	7	66	196	0	289	580	179	197	1049	486	236	236	839	33	449	67	222	38	384	1085	185
	425	1034	685	159	53	57	0	651	125	765	298	113	543	716	0	1139	68	207	838	637	295	1519	346	15	0	238	565	624	21	108	7	0	392	330	8	82	989	358	222	480	694	4	769	66	359	110	289	1311	158
	303	1401	663	297	192	0	0	461	268	795	202	485	377	653	0	1243	70	308	739	464	129	1510	153	4	10	111	656	509	27	114	5	0	324	576	234	327	953	468	286	159	677	5	275	41	91	23	219	1311	152
	252	1366	707	147	141	33	0	426	850	841	239	307	390	105	0	1082	134	49	977	502	325	1061	298	1	0	277	622	460	63	46	17	0	527	697	518	578	1081	429	191	21	486	159	243	180	133	3	107	1345	131
	308	1246	615	265	247	128	0	355	788	859	275	195	262	12	2	747	728	96	1660	236	210	728	472	2	0	109	478	740	60	60	64	1	332	462	61	731	834	441	434	24	528	6	154	137	82	566	204	1009	348
	306	1186	636	263	400	103	2	26	329	966	146	39	306	51	0	1034	246	276	1820	24	23	967	104	11	0	134	557	620	100	3	4	0	323	558	217	412	765	506	342	2	626	40	240	430	65	783	108	993	90
	201	1204	150	237	111	51	0	188	42	953	208	435	180	45	5	856	265	225	1723	151	22	1129	467	11	0	224	563	499	47	0	6	1	254	292	248	689	779	644	307	43	623	105	245	409	207	829	145	1120	225
	249	1250	43	121	166	469	0	159	318	783	125	110	513	42	1	1088	85	32	864	21	224	1054	187	0	0	249	508	669	47	207	23	0	188	245	53	336	667	310	323	143	574	537	376	427	111	873	210	1137	130
	144	1198	60	104	150	288	0	185	463	799	157	55	726	0	13	1238	172	427	802	222	24	975	135	21	0	299	279	815	83	71	25	0	221	259	70	199	525	346	321	767	536	270	152	214	350	797	54	1065	390
	348	1123	291	103	186	132	137	137	114	843	436	46	323	0	9	987	74	294	902	575	221	904	65	1	64	448	505	880	187	298	87	0	420	195	37	320	353	731	280	685	708	70	286	506	168	573	174	996	437
	302	1031	344	528	227	589	34	120	259	835	713	71	352	0	2	780	175	290	688	185	155	716	208	20	54	858	563	939	430	601	60	0	273	77	164	291	393	190	361	843	700	98	237	246	2	795	72	1314	118
	188	1066	33	191	295	642	66	143	255	915	438	35	322	4	1	813	76	202	972	333	197	280	503	1	43	787	511	693	399	347	114	0	118	264	178	217	438	497	258	922	681	159	183	365	43	623	56	1103	78
	153	1175	101	468	285	660	4	216	540	828	552	38	236	0	1	709	101	266	980	346	130	189	751	1	369	523	552	656	686	217	40	0	317	57	268	255	290	762	245	532	572	17	76	440	16	777	344	966	145
	138	1107	28	482	56	297	39	168	153	895	127	33	148	1	105	745	98	87	1006	481	254	154	845	46	787	243	562	545	671	452	144	0	170	319	196	239	377	885	176	589	720	88	73	200	1	739	241	1057	268
	179	1071	105	233	364	327	17	432	277	889	447	23	446	0	10	700	109	34	365	627	42	150	855	1	685	321	682	875	663	458	15	0	10	217	39	345	267	568	210	610	795	91	130	261	87	810	77	1002	441
	268	1086	255	406	172	108	14	240	273	796	71	40	395	0	1	923	136	241	437	712	102	343	848	2	603	371	790	944	589	343	421	0	237	294	11	263	308	716	166	727	862	126	142	436	211	731	64	792	466
	203	1101	706	605	276	367	35	90	56	889	16	985	81	0	131	1029	97	504	646	742	160	823	854	7	818	260	319	788	773	97	748	44	128	464	59	382	857	627	300	721	592	24	302	336	119	714	229	1082	272
	131	1098	775	550	67	491	135	82	340	837	23	814	220	0	327	850	142	252	1108	685	156	890	968	0	613	315	270	1195	825	17	639	1	74	54	133	220	894	912	182	836	627	51	169	255	120	622	260	838	449
	364	1040	611	613	319	8	775	269	119	843	241	610	218	0	240	612	122	523	1538	153	11	860	802	2	745	657	324	1133	668	20	849	0	155	91	86	272	763	958	174	924	696	2	85	224	35	767	410	936	549
	190	659	1	594	445	0	481	298	260	926	839	852	678	0	548	826	175	878	1262	64	1	941	859	0	704	808	362	1223	525	131	751	0	217	65	145	159	725	792	210	482	681	38	298	177	32	772	430	1128	130
	300	538	34	596	624	47	842	245	570	937	483	812	720	0	800	932	153	466	761	115	214	582	789	14	637	807	52	1080	363	3	607	0	228	55	6	166	786	913	219	964	765	4	338	548	317	833	363	1133	263
	237	418	635	528	538	5	957	311	209	1213	575	462	580	0	742	923	95	555	1164	163	126	1213	668	15	691	804	50	819	706	154	639	22	239	17	142	182	687	740	275	871	631	312	353	432	363	748	289	1175	232
	153	658	559	534	478	241	412	188	383	1093	110	55	622	87	373	892	24	442	1729	37	290	1027	603	12	857	676	54	1002	702	1	801	0	180	38	7	105	682	760	412	955	812	393	86	296	325	744	725	1237	495
	150	671	626	396	527	355	155	194	297	469	633	72	859	35	484	950	111	339	1531	24	203	928	829	5	235	894	125	1438	664	1	643	0	354	10	2	260	442	746	298	994	750	100	73	225	83	692	853	865	805
	179	653	920	266	226	342	668	271	159	401	923	278	371	12	185	939	82	876	1152	33	389	867	883	4	298	1035	158	1384	836	581	227	0	166	15	64	327	573	230	382	1053	608	248	419	53	581	766	801	599	516
	171	743	808	86	351	330	115	143	69	871	835	87	127	0	146	877	79	890	1455	47	7	708	496	5	171	1101	0	835	676	449	27	0	132	38	27	286	442	374	254	714	484	172	105	86	247	862	751	347	879
	230	915	830	348	107	173	6	137	41	386	882	97	47	14	134	917	219	760	1750	68	1	884	669	0	171	474	66	918	262	52	23	0	163	48	50	228	754	481	266	712	513	71	156	268	0	776	852	274	588
	744	797	833	468	256	263	19	79	128	516	519	250	124	0	107	316	145	785	1573	50	178	855	694	10	274	730	160	718	117	4	7	0	227	63	44	169	364	515	252	413	584	88	137	183	9	748	880	321	150
	760	702	595	305	387	279	12	99	110	792	375	947	100	4	60	788	133	801	1815	30	21	569	754	6	410	1000	346	607	102	51	7	0	270	231	1	211	479	862	275	1076	736	24	181	426	0	362	760	281	215
	812	829	464	345	192	158	5	175	209	640	901	521	89	13	123	552	90	621	1833	24	317	296	707	7	862	946	724	1240	129	388	0	0	407	80	27	409	418	779	161	641	627	36	115	22	160	24	778	522	116
	793	795	335	373	259	53	10	239	112	714	827	539	447	0	558	827	101	559	1747	25	31	307	736	1	876	874	656	59	706	71	0	0	46	186	0	288	389	237	235	452	664	161	98	218	142	12	775	455	272
	397	852	155	319	615	366	2	157	124	750	914	706	624	0	598	409	123	520	855	30	23	112	395	6	913	845	135	1059	572	20	0	0	14	478	1	408	632	100	242	274	492	151	56	118	409	300	605	693	230
	805	789	125	120	712	574	5	139	69	619	1005	305	798	0	722	400	160	540	1624	49	12	270	768	10	968	666	535	757	722	19	0	0	126	830	238	216	560	239	141	193	167	19	151	119	333	58	782	860	261
	701	724	159	99	464	424	16	83	332	643	894	423	324	6	522	629	79	500	1554	54	53	162	825	0	919	496	169	339	795	73	24	0	26	693	395	233	563	83	68	741	136	24	124	150	401	54	870	772	8
	554	720	215	243	564	52	183	168	51	899	773	868	137	200	806	335	130	375	1747	31	11	386	795	0	897	810	53	425	791	27	5	0	37	880	163	161	486	3	20	316	169	2	244	150	226	64	846	397	61
	292	148	61	247	662	99	10	215	176	914	776	456	102	0	587	665	66	592	2184	16	188	187	351	5	1329	837	8	440	878	57	0	0	74	305	235	308	578	628	120	570	213	109	83	104	261	93	759	929	67
	437	484	332	277	740	62	19	38	47	834	880	75	16	596	68	944	48	749	1961	21	11	176	210	4	1700	667	341	642	787	24	0	0	69	161	151	340	312	861	260	1156	341	309	85	21	247	160	734	928	46
	58	705	75	145	374	175	0	24	34	742	844	76	226	679	257	934	80	648	1844	118	390	285	754	13	1608	595	660	795	633	344	2	0	152	161	70	246	653	710	124	1157	244	107	50	202	167	101	661	752	37
	255	676	10	63	356	147	0	103	137	819	1050	71	329	379	48	976	106	569	2009	19	186	525	698	1	1784	794	606	728	664	82	2	0	192	228	275	291	744	834	190	942	218	54	89	379	292	196	648	734	117
	618	718	103	31	395	490	46	146	72	698	852	75	696	84	128	446	98	544	1753	532	76	600	751	2	1451	891	113	900	657	111	0	0	12	6	541	302	795	908	251	992	178	108	82	185	407	184	591	808	362
	646	653	97	30	742	301	2	152	61	581	748	81	201	41	261	726	277	541	1929	557	1	678	821	113	1424	991	57	1047	606	46	0	0	27	232	795	333	420	850	330	1039	162	179	105	200	471	202	280	773	744
	621	531	81	80	755	187	2	244	68	587	826	79	293	16	22	846	177	534	1981	477	242	181	836	1	1361	1072	3	971	725	166	0	0	625	250	448	177	694	877	181	1053	412	133	82	478	203	364	242	761	415
	175	765	54	355	523	131	0	313	16	568	820	42	321	336	208	755	294	659	1774	420	102	226	904	2	1293	733	31	777	662	76	1	0	420	217	576	382	855	970	59	1021	185	102	73	569	74	405	295	648	90
	316	400	241	135	689	209	19	409	29	646	898	109	222	261	71	688	146	314	1918	411	269	248	714	9	1098	641	102	852	884	741	25	0	62	151	741	187	936	449	174	866	432	875	44	201	63	296	759	665	146
	590	585	199	177	787	283	2	181	233	655	913	213	266	10	196	874	125	613	2041	367	30	422	827	1	1219	745	8	685	759	847	0	0	115	176	790	278	697	836	576	576	31	566	39	213	58	30	637	768	158
	544	644	93	196	722	432	12	184	195	648	1087	23	218	247	169	335	192	649	1870	208	126	208	898	8	1566	912	54	680	851	810	1	1	12	417	827	225	959	811	771	831	175	316	166	797	66	0	574	765	269
	593	528	76	69	405	425	0	49	210	586	695	118	240	142	103	920	209	298	1998	3	117	295	762	33	1761	1007	148	826	763	102	0	0	7	381	801	306	659	935	749	479	304	814	290	583	64	181	1071	822	355
	476	228	84	95	507	291	14	145	118	726	1139	108	217	70	103	910	135	247	1693	280	38	162	917	68	1388	1026	14	737	813	5	3	0	255	470	804	217	803	933	548	520	130	797	278	158	117	276	695	730	527
	699	201	342	200	751	393	449	125	182	890	872	332	301	90	94	904	476	376	1848	560	18	376	504	0	1432	1119	2	667	668	0	14	53	201	365	696	217	652	889	202	816	86	288	262	272	103	130	667	731	613
	553	213	169	369	566	104	759	189	91	843	1234	195	464	123	120	739	563	354	1968	226	109	205	773	7	1090	939	86	650	297	10	3	1	135	157	856	259	863	786	59	716	145	48	247	117	340	303	776	837	1044
	384	279	30	435	566	367	739	147	133	730	1198	78	204	54	157	273	196	663	1506	730	232	415	557	1	878	1001	250	675	205	11	0	1	79	107	944	422	846	1017	233	755	210	3	105	97	384	138	830	869	816
	328	225	101	565	405	166	867	110	112	741	1382	38	52	33	208	779	93	78	1118	860	207	193	737	62	1121	950	78	74	144	42	13	2	105	86	804	210	785	847	179	928	557	87	414	43	107	136	787	685	901
	294	196	31	466	681	194	612	444	190	859	1565	27	47	261	127	902	124	373	836	831	15	288	742	18	1403	985	74	111	48	1	3	0	526	183	919	190	710	444	90	806	730	61	194	56	225	185	878	769	979
	409	180	34	753	895	270	818	295	186	1018	1508	142	106	688	86	955	217	349	833	940	127	828	798	6	1186	854	486	285	540	187	22	0	632	73	1189	160	685	33	115	669	749	64	292	325	2	99	298	836	905
	316	330	308	662	1002	353	939	524	110	1101	1171	41	89	691	184	666	222	203	938	883	126	858	820	21	1080	710	807	567	357	225	1	0	331	73	1174	207	516	16	175	721	761	8	639	217	85	230	1122	761	1131
	240	219	265	646	856	108	1095	433	195	935	1188	96	183	732	284	40	117	497	698	749	252	945	778	8	1100	969	755	333	377	52	55	0	641	27	1331	325	498	21	102	912	843	558	675	146	61	104	917	789	1005
	291	312	205	684	725	65	741	158	43	761	1305	95	413	759	121	588	133	286	654	836	18	900	815	4	872	899	587	520	633	145	1	2	441	19	1016	381	517	0	199	882	893	517	475	305	37	116	1290	734	1063
	136	186	115	662	697	2	926	315	229	498	1201	43	380	633	103	824	113	278	506	1022	134	790	669	8	784	964	707	253	448	134	0	0	561	176	1141	384	489	176	49	733	641	351	583	278	85	202	1004	850	1043
	334	97	5	673	520	9	1126	185	239	571	1301	72	380	699	84	841	125	348	663	915	155	326	704	1	686	796	773	170	881	34	1	0	459	64	991	255	484	36	86	791	527	216	310	381	626	41	798	791	1158
	179	12	7	704	677	13	1226	233	122	717	1029	61	407	681	113	584	112	411	923	925	153	16	695	40	599	390	501	223	738	212	26	0	64	80	831	549	534	1	251	809	529	57	434	220	268	24	737	878	1153
	148	416	91	888	685	56	1056	276	136	513	763	86	327	566	148	838	83	584	693	521	167	137	822	23	737	689	457	172	729	160	0	0	802	26	805	297	569	8	244	866	115	116	345	252	484	17	738	789	1224
	163	789	205	898	158	330	1173	246	55	454	934	53	541	573	250	564	14	203	913	868	247	112	776	8	553	813	639	256	847	95	71	0	839	32	948	357	598	0	175	783	214	111	80	187	211	61	779	796	1314
	135	657	687	910	398	605	466	153	34	708	994	33	715	369	70	769	182	294	928	925	142	228	880	22	614	884	492	64	701	35	4	0	649	26	917	287	495	0	75	858	183	197	421	228	159	8	778	844	1346
	250	839	896	814	500	467	888	229	38	807	1068	111	570	174	59	528	141	161	656	929	236	172	832	1	657	738	549	96	741	189	41	0	611	121	992	357	441	0	10	945	183	807	302	153	27	17	594	795	1075
	279	806	781	774	119	281	1047	299	371	620	972	64	711	665	90	787	58	59	334	939	107	48	781	0	769	875	484	17	721	106	6	0	726	303	874	185	385	479	34	877	418	812	352	269	84	49	639	819	999
	262	780	779	873	162	14	766	238	271	694	1150	222	699	784	343	863	195	30	439	716	112	593	757	9	590	671	634	193	659	8	37	0	528	171	1070	149	639	656	7	838	509	905	240	82	115	159	612	847	978
	230	702	820	864	169	29	211	413	166	811	1315	29	772	1027	81	942	93	23	404	865	122	415	588	1	705	601	679	17	688	115	76	0	588	212	1079	159	603	589	110	841	306	875	183	682	172	840	821	917	903
	231	718	922	579	476	150	72	219	165	137	210	44	764	1272	12	133	199	48	251	864	129	9	707	13	746	666	688	24	717	24	4	0	440	226	1225	353	449	754	236	590	346	961	272	721	45	797	750	945	975
	204	855	940	719	609	41	23	226	121	627	1238	141	663	1019	84	701	228	111	171	868	48	4	942	0	325	303	341	285	749	17	3	0	395	66	974	688	285	552	333	643	251	1042	176	764	140	871	377	817	910
	207	781	878	745	472	10	16	263	221	851	1348	42	790	1435	58	654	72	20	395	1028	234	54	637	6	65	464	335	87	745	81	13	0	597	114	946	574	79	429	862	727	95	896	331	868	240	892	558	822	993
	250	612	889	756	610	182	419	454	179	683	769	28	783	1121	753	822	129	212	620	725	282	66	624	7	41	294	329	438	787	51	0	0	447	123	937	615	130	305	655	648	194	800	368	504	96	862	603	880	1004
	208	609	849	870	701	200	806	373	27	775	878	11	768	1515	524	616	78	108	841	445	130	2	559	25	316	233	881	309	720	13	0	0	756	299	949	531	185	594	744	404	130	501	614	851	73	778	197	916	1057
	154	340	701	1002	584	16	1198	328	176	570	713	498	1027	1266	212	375	94	405	455	537	714	47	582	4	586	92	780	194	778	180	0	0	797	83	895	440	370	485	849	520	181	745	575	999	726	707	343	619	867
	234	263	703	1112	670	60	1305	609	201	203	641	461	534	1445	502	170	65	277	357	796	468	16	770	6	108	305	839	158	688	29	47	0	753	153	839	578	383	600	877	599	142	680	266	950	447	798	223	477	1078
	244	465	802	1007	409	88	1244	230	97	83	812	205	780	1338	768	813	101	364	755	771	70	12	774	14	1	229	773	76	718	70	7	0	846	242	965	761	685	514	772	615	236	682	511	863	42	660	471	500	1058
	168	171	593	1168	276	0	986	406	48	402	457	194	1153	1371	863	888	35	111	701	801	353	1	596	0	61	430	742	239	478	74	7	0	875	313	968	769	747	491	886	570	153	818	378	525	729	692	405	439	919
	345	217	198	939	457	0	344	529	157	348	751	282	931	1278	977	990	124	35	965	936	191	11	821	10	523	322	762	226	462	255	10	0	722	691	1064	846	741	732	1137	522	319	928	373	622	683	536	208	981	982
	376	285	249	1125	626	19	298	366	147	325	727	442	1000	1184	946	494	78	112	1133	926	172	1	843	0	188	276	736	56	446	23	33	1	800	795	931	821	303	683	500	592	483	708	800	761	827	617	131	905	870
	289	193	55	509	606	0	285	204	168	346	599	731	979	1249	814	868	127	182	1531	855	166	13	767	0	154	281	787	202	366	8	1	0	734	924	960	781	108	503	326	681	730	611	455	822	676	146	88	664	971
	97	231	29	916	464	532	247	572	647	353	753	747	1113	1539	404	910	168	270	1418	648	273	0	706	2	75	275	811	185	329	9	6	0	816	803	808	801	273	329	875	623	712	149	456	716	860	415	23	791	601
	380	425	87	667	450	705	265	435	791	541	806	758	1125	1037	93	908	30	242	1674	745	154	1	735	13	31	358	798	25	95	2	0	0	861	791	799	652	526	739	898	807	733	274	587	865	248	477	119	102	837
	237	523	59	622	376	689	64	374	708	630	581	783	1100	886	210	990	52	369	1823	502	260	3	936	1	194	240	776	187	115	33	0	0	763	812	764	318	839	826	808	792	698	2	758	803	240	244	185	390	465
	181	158	93	771	587	557	89	589	639	581	331	662	1153	1320	176	861	59	157	1713	959	96	1	770	5	99	169	647	203	349	23	10	0	960	727	911	382	1022	812	792	740	785	0	708	636	135	478	107	728	821
	312	37	68	621	613	512	61	683	631	703	500	757	906	804	513	868	51	146	1602	1539	74	5	490	1	205	150	780	300	591	15	7	0	1028	702	655	695	914	726	882	966	725	0	794	633	88	75	222	769	722
	283	7	23	814	541	682	274	275	646	344	558	529	883	726	60	862	115	33	1907	1530	410	18	843	6	578	165	502	224	627	3	0	0	292	745	551	631	558	593	829	926	588	225	775	749	177	145	328	905	929
	200	9	58	735	504	749	153	340	679	790	685	148	954	724	60	403	78	261	1479	1159	451	0	729	3	434	205	312	105	576	7	6	0	973	669	579	538	799	815	858	921	677	24	89	537	227	364	174	823	208
	130	0	94	616	655	766	145	164	631	695	662	514	1292	527	47	287	128	241	1674	934	501	75	792	1	212	306	937	160	613	2	1	0	911	576	846	743	933	711	793	918	231	179	100	337	240	239	233	964	876
	231	49	68	1112	400	811	405	131	724	618	40	681	1113	328	24	580	39	109	1749	902	403	0	806	10	202	385	626	43	730	133	72	0	870	774	674	714	703	505	868	806	190	9	1	540	309	399	343	876	699
	263	0	60	712	446	742	249	775	688	420	526	716	1215	215	38	787	158	158	1871	908	534	15	829	1	179	39	339	16	720	652	0	0	699	782	862	855	455	873	823	799	34	1	5	505	303	113	373	856	704
	79	87	64	780	353	983	531	559	696	405	749	706	1343	449	190	542	127	83	1518	756	613	1	655	1	216	202	847	23	568	433	53	0	680	764	803	519	333	795	811	803	224	41	44	487	118	385	94	749	715
	257	396	253	568	569	872	827	152	635	756	195	771	1451	591	172	881	113	253	1895	395	724	2	698	2	286	828	594	304	324	192	10	0	639	777	838	431	382	859	849	915	462	104	79	473	136	163	25	708	972
	118	37	15	288	482	911	753	85	689	762	320	769	1326	202	70	364	250	429	1785	843	810	2	662	23	340	775	820	215	455	4	0	2	795	773	800	597	750	677	700	842	275	161	104	593	34	642	108	924	1023
	399	120	69	293	487	896	583	39	662	457	305	807	790	372	116	138	164	520	1699	404	1252	6	707	8	257	989	883	68	691	63	101	0	728	685	839	593	217	635	285	871	666	0	74	461	204	713	57	875	913
	69	77	125	682	399	430	1102	230	758	696	136	819	458	298	35	373	120	279	2081	202	242	23	184	11	664	873	930	18	695	177	4	0	646	871	808	662	205	582	869	885	799	10	631	455	48	802	76	857	1011
	316	92	185	883	397	868	1164	159	827	709	241	775	794	475	19	516	95	430	1794	178	801	6	51	18	864	806	712	219	492	74	81	0	720	779	745	843	242	687	946	879	915	0	228	508	25	702	30	912	861
	345	322	88	999	457	930	1314	184	732	509	412	750	351	382	24	206	94	421	1786	56	838	2	142	17	908	815	261	134	537	5	0	2	655	67	783	712	115	762	632	842	178	0	76	491	22	574	64	963	951
	200	85	364	836	357	123	1182	185	762	326	163	405	536	438	29	149	60	192	1917	45	637	11	767	11	521	850	235	58	701	47	7	0	762	27	709	438	131	678	835	962	911	0	98	518	65	618	138	868	1109
	176	0	423	990	422	682	1019	260	332	221	240	210	387	305	41	163	179	205	1924	194	674	0	658	7	309	927	278	53	629	60	0	56	768	77	810	726	166	565	755	979	794	0	128	529	379	794	33	820	845
	266	213	78	883	410	894	845	285	88	271	312	332	474	400	95	225	744	155	1703	221	661	5	748	22	535	860	256	258	407	108	0	0	705	82	764	794	278	596	870	890	694	1	204	478	500	752	221	946	1003
	379	415	291	684	502	810	362	156	593	190	441	258	812	506	38	354	882	297	1972	122	926	14	719	2	707	231	306	74	519	109	108	0	581	1	778	674	258	600	921	928	480	2	146	492	191	625	374	701	971
	236	658	804	878	480	890	646	89	370	251	423	605	915	563	142	559	811	534	1466	153	798	22	169	5	482	502	726	63	479	109	73	0	489	75	375	783	99	707	538	901	596	0	114	520	262	745	376	1020	938
	151	642	825	861	544	753	771	57	187	161	355	685	658	357	20	573	834	267	1595	34	790	26	543	4	999	119	742	84	503	88	2	0	438	109	471	970	177	367	268	921	66	0	355	422	318	478	383	1121	882
	356	515	341	891	429	760	911	43	516	43	355	482	582	536	5	530	428	144	1875	104	807	0	793	3	818	362	769	143	509	24	1	0	189	39	289	845	46	363	467	983	401	0	174	407	89	152	543	788	897
	109	107	85	1349	474	861	922	92	264	49	365	481	632	485	24	472	107	400	1909	7	768	0	815	7	514	297	764	224	439	0	30	0	228	49	9	844	122	342	258	930	306	0	193	485	28	172	820	869	915
	506	161	163	1464	670	801	774	50	725	95	424	354	502	531	28	565	51	173	2067	102	678	52	849	3	876	96	762	219	673	3	0	0	203	1	385	803	161	92	301	977	317	0	173	447	38	226	241	818	941
	604	169	94	1326	518	734	418	37	654	14	247	368	534	349	201	479	41	593	803	5	317	46	773	6	652	61	763	374	580	102	150	0	436	59	287	843	430	820	218	880	393	0	117	216	35	59	179	1013	870
	561	60	0	597	601	613	325	90	794	43	175	230	512	454	129	384	358	706	1627	22	725	30	818	4	691	21	793	303	512	1	15	0	781	109	47	626	43	293	382	871	365	1	196	608	132	30	393	906	938
	663	62	11	1480	370	9	581	359	782	41	401	548	643	401	53	449	798	660	1949	106	728	4	865	14	722	73	502	336	541	3	0	0	1054	439	1	681	241	752	730	1119	303	0	345	298	254	75	664	1047	981
	645	31	0	1440	528	580	130	752	871	108	135	543	293	334	216	372	884	365	1765	7	646	28	827	18	715	12	760	279	419	6	3	0	925	879	0	825	189	588	706	877	402	0	182	403	13	81	815	879	1067
	566	21	1	846	510	723	63	712	606	43	213	506	483	471	662	446	804	365	1720	50	835	0	872	1	822	61	409	352	512	40	23	0	727	920	0	776	265	724	813	897	466	0	162	449	15	114	825	902	1053
	641	18	0	840	456	754	406	749	658	137	212	722	517	559	825	474	689	215	1775	103	736	0	1029	1	410	403	127	138	338	115	0	0	707	981	0	675	879	495	559	933	420	1	160	311	47	81	693	799	1014
	773	48	124	342	395	801	598	700	644	131	128	507	550	540	673	387	474	296	734	781	806	10	839	1	817	836	219	212	378	99	42	0	878	952	0	744	1067	418	514	1062	602	0	505	441	417	195	517	590	787
	736	115	76	478	567	717	536	799	764	115	115	831	271	413	740	322	226	125	383	587	740	258	693	0	455	510	315	90	458	339	7	0	897	796	0	687	332	703	453	982	760	0	359	579	112	641	710	911	902
	545	38	18	436	373	763	463	703	707	76	363	513	187	418	669	257	237	273	377	678	504	35	749	5	431	175	273	326	445	145	76	0	530	680	0	220	1100	609	423	923	426	1	826	465	138	522	994	552	910
	446	7	0	595	560	744	517	674	692	209	921	669	384	495	278	423	422	129	523	542	668	3	751	6	665	17	235	112	338	288	51	0	698	820	0	245	755	626	299	998	587	0	809	531	70	428	823	580	837
	283	16	0	785	397	805	416	649	674	210	634	774	434	521	217	633	573	690	969	174	748	23	847	23	652	258	362	270	454	964	38	0	979	223	0	157	641	614	424	915	557	0	823	364	143	763	234	257	889
	312	11	0	673	459	511	404	660	719	325	283	795	328	409	129	311	145	649	859	108	734	2	694	16	988	17	346	187	429	508	8	0	976	781	0	86	788	275	467	902	623	0	316	307	57	786	54	329	668
	340	0	0	735	497	350	568	570	749	228	628	692	347	361	82	255	144	707	1023	52	333	53	770	240	924	1	310	268	370	62	20	0	883	813	0	115	703	432	550	932	556	0	159	477	41	751	215	459	227
	321	57	1	727	492	509	587	650	620	417	708	756	412	560	300	230	295	675	1147	31	228	22	648	378	883	82	291	55	421	223	22	0	846	789	0	94	736	700	528	884	545	0	21	721	61	825	289	842	447
	362	0	4	685	260	513	621	723	512	379	766	769	387	639	314	269	92	747	414	66	221	14	779	1	884	14	248	159	178	8	198	0	252	802	10	209	808	445	442	805	546	0	164	688	38	855	658	731	642
	326	47	3	513	466	395	610	745	702	239	866	774	571	587	694	510	48	431	773	53	221	33	872	1	884	8	327	102	279	3	3	1	609	779	0	121	482	441	391	757	627	0	166	694	69	771	822	699	420
	268	153	5	208	460	405	572	801	703	572	684	705	401	672	580	687	12	561	780	12	274	1	876	1	768	11	325	57	349	142	0	0	378	688	1	104	719	217	407	737	556	51	150	615	119	686	984	924	149
	279	202	0	607	488	69	522	806	423	376	677	628	357	478	282	490	44	705	1100	69	131	27	904	1	877	383	273	154	249	409	0	0	604	781	77	85	373	572	518	763	572	14	216	556	28	604	679	933	167
	380	314	10	647	458	17	650	415	364	529	584	544	384	546	262	876	37	772	1043	2	123	1	771	97	630	167	266	339	216	853	30	0	251	840	23	58	497	601	404	756	629	7	432	503	510	61	525	561	543
	85	290	368	496	525	82	856	520	199	546	739	208	346	541	33	778	15	866	901	12	121	3	703	68	907	95	312	219	310	236	35	27	54	784	15	32	523	440	520	799	596	0	329	624	893	56	818	510	597
	188	364	786	783	551	56	635	1161	391	526	826	541	428	671	115	410	45	818	1255	56	140	44	794	305	974	93	175	162	368	21	43	0	203	955	0	255	638	78	407	835	483	1	374	661	897	59	535	680	519
	371	232	898	760	572	555	1034	1307	728	319	707	196	498	574	18	160	24	544	1611	1	236	0	680	36	1128	17	239	104	496	75	0	0	683	1019	0	652	555	138	347	834	603	0	285	385	857	29	297	785	640
	259	403	821	671	672	676	428	1396	656	276	828	118	526	794	66	0	47	724	1586	176	179	0	794	5	662	138	203	623	366	8	1	0	875	1068	0	721	716	180	441	1047	426	0	297	673	653	42	112	780	885
	331	465	800	661	536	500	146	1473	422	91	804	274	539	762	54	3	21	606	916	67	387	36	873	163	932	725	247	439	481	105	102	0	884	804	9	370	361	117	332	884	294	0	325	683	275	27	612	968	807
	257	147	843	701	601	390	107	1275	467	225	680	148	393	767	87	55	33	667	1134	234	421	1	857	2	482	729	391	323	334	0	12	0	781	1040	0	1	470	96	426	789	251	0	269	626	570	106	1122	863	817
	391	54	792	713	733	122	118	1326	286	353	835	275	408	765	0	1	36	259	978	234	203	6	845	6	566	496	563	489	271	0	13	0	344	814	4	7	570	449	394	686	245	0	355	363	789	44	375	848	69
	337	64	774	710	787	236	186	1359	359	510	792	308	446	763	96	5	28	372	676	224	94	2	764	13	637	719	136	540	277	114	0	0	24	822	1	0	563	354	393	745	291	1	110	418	958	493	218	794	708
	263	215	248	361	742	395	44	1367	874	404	558	45	291	770	78	21	897	541	383	94	147	40	764	2	963	813	450	268	211	78	0	0	68	749	0	101	390	357	364	304	327	1	16	448	885	679	103	727	1013
	255	4	622	474	678	236	38	1257	607	727	860	62	379	766	42	6	811	316	632	313	164	592	859	10	770	787	37	517	211	221	17	0	63	725	1	16	562	544	257	51	265	0	49	455	880	176	194	908	894
	380	0	839	658	603	190	27	1249	483	712	607	222	191	695	5	31	897	809	776	650	240	645	851	9	816	761	120	329	438	283	294	0	99	868	18	10	504	586	410	31	210	0	677	399	1202	62	435	665	935
	226	18	849	626	658	471	10	1261	487	742	603	144	95	785	66	0	695	764	503	315	289	622	832	14	817	432	86	251	389	162	298	0	58	868	0	71	403	827	396	22	225	0	773	452	1013	48	408	730	870
	218	97	816	699	861	398	14	1235	668	743	675	118	265	733	192	13	646	771	804	608	287	783	631	4	661	694	86	479	341	97	168	22	47	803	0	5	531	787	249	29	296	0	378	511	965	126	290	774	874
	305	103	729	629	1026	401	91	1518	869	393	506	320	186	543	125	332	823	54	933	722	225	709	738	2	614	558	92	709	291	151	14	0	145	740	1	0	208	644	239	13	255	0	428	467	910	34	258	562	856
	200	1	924	646	873	327	161	1673	798	391	759	141	200	553	99	895	840	218	485	240	214	605	744	6	846	327	81	675	290	328	18	175	1020	886	2	1	395	718	208	21	299	0	674	609	923	68	677	835	861
	299	7	911	506	697	306	189	1494	797	772	688	312	120	518	326	940	328	143	1237	257	218	757	657	10	775	172	123	489	303	181	169	0	855	684	0	0	614	922	221	69	266	93	954	550	808	87	709	806	811
	235	0	843	615	917	302	83	1616	729	724	696	441	121	579	165	667	445	556	1747	61	212	690	815	13	463	92	75	654	147	833	20	0	633	468	0	10	330	815	149	9	169	61	897	430	896	282	511	806	423
	192	0	396	625	1119	315	101	1717	740	688	583	58	168	549	206	127	590	871	1590	227	250	746	687	5	398	472	146	501	303	705	0	0	682	654	0	1	400	319	141	14	671	7	799	460	885	165	573	766	504
	281	0	1	673	1027	301	16	1561	729	807	475	99	258	450	272	247	543	661	1516	520	183	754	540	10	334	707	259	565	304	868	2	0	825	431	1	0	618	539	286	2	865	14	776	516	829	144	564	896	728
	280	1	0	768	937	210	314	1383	799	790	686	47	226	534	76	651	301	883	907	280	129	777	565	82	502	663	93	627	273	222	24	1	858	760	0	0	539	245	322	350	417	34	828	568	772	146	800	662	955
	477	0	44	566	1228	233	124	842	800	198	748	543	157	521	157	22	237	956	1102	512	100	642	438	110	469	693	4	928	388	32	16	0	883	189	0	0	559	44	660	656	164	24	856	558	858	14	706	596	1070
	146	0	48	675	1782	343	181	1314	757	248	643	140	146	503	63	3	292	821	932	520	236	620	844	19	236	586	46	1087	616	8	58	0	839	18	0	0	449	182	654	629	187	41	641	589	695	441	528	901	1025
	281	12	38	711	1557	344	21	1501	702	653	656	697	146	402	123	49	397	89	983	283	94	662	775	99	224	284	6	560	626	122	103	3	752	13	0	0	491	22	816	386	235	297	849	594	711	83	825	856	457
	171	3	0	798	1812	278	311	923	694	660	467	703	106	411	320	66	340	460	836	357	180	725	710	16	547	776	107	1085	694	123	515	0	798	4	0	3	435	54	535	280	189	184	628	500	645	493	762	818	934
	54	0	0	745	1429	125	418	1071	682	615	690	501	138	499	82	13	394	819	704	403	28	864	768	139	756	862	1	1281	862	146	391	0	537	4	0	1	336	8	419	361	184	226	902	551	745	653	723	639	982
	198	92	32	550	1704	197	761	664	504	738	732	318	114	640	269	4	521	919	780	133	187	308	376	3	641	676	82	493	840	90	120	0	404	2	0	6	373	19	19	641	144	165	1001	573	799	894	562	756	958
	146	119	8	478	1495	422	797	842	857	410	535	313	391	620	208	16	512	988	808	304	106	810	240	4	597	315	169	1055	701	137	46	0	256	9	0	4	323	1	330	438	353	575	796	562	752	865	307	686	939
	284	268	69	613	1491	445	502	366	438	229	808	279	320	686	203	3	371	981	501	161	79	566	283	2	720	112	143	1159	701	192	87	0	219	3	0	2	371	7	374	521	473	583	428	471	499	904	218	837	903
	206	133	73	523	1622	373	608	98	14	476	794	86	174	682	315	17	151	500	535	90	175	781	194	15	726	245	25	1682	638	108	399	19	271	8	0	0	235	174	132	501	342	548	1109	593	487	820	107	756	379
	241	165	0	520	1273	378	641	81	70	732	755	506	352	776	159	7	143	591	376	26	179	833	197	69	462	278	7	1689	766	364	300	0	447	0	1	109	353	175	274	387	163	116	374	572	439	490	61	232	853
	105	120	14	498	1361	195	706	563	108	711	582	410	217	762	60	8	112	399	137	79	198	437	41	50	813	43	58	1083	741	254	174	0	392	472	0	748	349	159	283	438	475	67	643	500	933	836	124	170	665
	176	237	21	341	1414	288	866	650	68	708	719	526	120	759	67	7	90	824	203	151	189	141	23	207	934	118	7	840	645	180	0	0	323	520	0	637	273	0	74	601	519	88	854	622	943	850	235	41	922
	299	85	40	508	1673	344	816	824	73	684	536	539	41	751	117	145	296	681	334	285	199	148	9	77	954	188	97	877	723	25	0	0	679	253	0	147	525	2	71	454	338	105	951	652	463	846	225	705	758
	241	20	219	458	1132	298	564	687	37	577	674	474	102	659	79	15	115	350	261	542	173	265	47	69	652	384	4	448	663	149	0	0	435	180	0	123	396	87	175	487	549	307	833	527	1036	952	254	669	545
	169	0	113	408	1070	111	540	495	27	555	679	420	158	498	86	55	3	840	204	548	354	297	35	5	1061	397	54	219	374	41	0	0	480	328	0	5	378	80	98	366	493	71	914	615	939	584	647	726	835
	18	17	61	578	987	87	633	355	2	637	659	435	134	392	99	14	80	792	135	615	373	252	14	198	876	424	278	33	652	67	0	0	302	233	125	90	347	330	256	305	705	90	895	616	842	166	861	538	473
	235	84	107	681	1326	80	449	267	25	707	720	506	131	483	55	551	87	855	244	606	380	306	18	190	987	573	23	151	637	78	0	0	353	151	87	44	104	59	131	156	567	0	493	351	711	89	767	455	481
	158	28	89	495	1006	149	623	295	12	674	661	659	185	661	39	597	3	577	661	510	230	243	90	179	919	353	0	258	130	21	0	0	399	87	24	77	152	45	90	791	211	38	851	472	950	428	1038	472	410
	32	79	3	564	897	427	722	469	9	702	445	645	9	384	53	198	231	881	482	458	232	279	615	201	1044	180	38	333	343	45	35	0	462	80	164	51	189	3	156	889	214	54	1197	520	92	204	816	501	387
	410	2	76	613	833	379	657	295	18	511	713	504	120	297	32	401	31	897	613	539	230	238	722	5	547	249	174	528	299	267	0	0	389	103	207	16	358	12	62	814	292	0	939	487	79	250	903	580	819
	176	8	299	751	606	297	240	155	98	698	568	539	96	323	82	445	61	712	586	479	514	434	661	5	300	780	98	516	270	136	0	0	491	67	82	5	476	174	187	620	137	4	829	578	137	214	934	729	694
	200	187	631	766	801	513	373	50	54	674	348	796	50	358	67	775	205	503	830	364	201	110	159	12	898	690	46	379	452	191	0	0	413	173	24	2	591	41	34	1001	136	4	786	495	266	158	1100	732	987
	427	317	622	627	656	305	256	49	14	675	713	602	108	414	155	499	852	715	568	394	350	53	254	11	869	760	431	282	624	32	1	0	315	0	4	5	673	1	0	949	335	0	679	381	97	93	1267	893	858
	623	140	244	478	763	293	260	170	53	554	590	808	185	460	123	710	351	285	636	506	240	471	77	7	887	1032	280	61	604	113	0	0	65	0	51	17	431	0	7	945	585	41	73	413	22	209	1235	669	829
	345	46	778	581	750	275	145	215	21	675	707	436	175	370	65	517	48	77	649	463	152	281	323	26	830	954	287	191	503	146	0	0	98	0	19	8	525	0	49	551	421	108	952	539	26	168	963	916	822
	296	331	732	627	832	224	121	167	29	595	632	643	250	425	128	110	5	422	510	486	118	490	360	87	600	746	241	214	484	341	0	0	50	5	433	30	666	0	24	1050	322	163	951	621	28	129	903	761	873
	350	768	926	664	688	108	162	157	81	753	458	429	65	478	20	142	10	476	583	348	234	924	321	161	1017	566	359	452	462	111	0	0	278	25	726	6	634	1	70	948	236	181	971	469	266	127	1101	627	787
	461	725	801	644	601	156	321	152	363	484	625	370	179	498	12	201	2	691	610	561	154	211	362	24	902	372	950	117	545	105	0	0	49	2	622	25	727	8	68	1089	577	118	842	375	649	76	714	528	888
	574	659	846	585	699	400	139	194	92	629	972	349	50	786	87	302	104	614	583	588	167	223	399	17	1041	116	793	125	572	611	0	0	26	721	836	24	617	1	21	657	640	51	971	505	635	308	575	756	574
	576	662	872	693	489	682	178	204	91	576	612	214	148	786	64	715	2	963	545	533	258	226	360	9	255	487	361	178	578	782	0	55	23	734	345	16	724	687	1	118	632	22	677	427	716	523	433	693	161
	217	663	986	696	433	698	350	216	222	527	585	417	61	800	79	62	3	805	742	438	375	279	268	20	908	699	336	144	512	861	0	1	41	810	240	6	472	525	72	432	654	13	172	508	812	551	742	566	190
	356	193	784	597	596	656	300	214	113	300	613	243	463	862	6	35	4	851	424	391	167	413	234	87	743	516	342	280	592	929	0	2	324	836	55	61	342	641	156	855	453	13	118	449	592	554	757	502	400
	302	105	925	497	605	563	410	237	406	617	642	281	321	1200	4	46	9	879	746	311	224	251	242	58	483	131	698	38	633	1061	0	0	144	907	594	110	241	483	40	676	407	48	259	576	151	524	456	480	406
	216	176	1007	476	703	23	292	233	638	687	621	288	62	1413	28	1	253	865	797	535	323	118	176	5	673	18	730	225	611	877	0	0	325	928	585	102	544	462	25	780	426	7	372	490	135	435	867	759	270
	251	171	862	536	534	0	306	186	338	718	639	460	214	1472	2	1	151	792	763	166	246	270	228	23	686	67	753	275	795	755	0	0	91	823	666	19	398	409	384	733	415	41	179	660	329	517	739	636	193
	270	193	515	650	581	73	375	140	93	373	696	103	353	1308	124	1	155	796	659	474	444	203	201	65	498	107	384	237	688	920	0	0	131	886	767	21	351	325	711	874	377	68	114	709	498	441	728	862	384
	132	150	578	574	511	28	315	422	202	763	670	83	425	1510	111	0	173	681	442	395	817	120	600	73	441	146	62	321	488	986	0	0	57	1000	793	187	614	468	622	779	371	73	209	268	188	340	472	683	604
	181	50	762	474	658	0	359	308	109	708	669	196	280	1426	123	60	184	683	382	279	809	85	741	136	467	40	342	349	172	1097	0	0	120	779	804	113	593	234	605	565	400	113	127	91	131	519	538	933	555
	167	7	785	517	450	1	631	169	135	810	640	446	118	1205	11	127	775	817	440	452	814	300	707	55	403	70	159	250	477	1056	0	0	490	993	629	49	625	127	249	532	293	96	259	249	137	364	693	828	379
	258	0	767	560	177	0	411	158	278	893	718	132	83	1276	131	17	179	673	621	343	830	141	604	6	453	122	159	344	136	1061	0	0	243	1008	604	475	596	122	552	659	393	129	173	192	11	542	640	849	378
	243	230	778	538	270	0	315	480	728	761	834	50	153	980	17	94	19	603	604	228	770	255	822	2	639	163	296	395	114	1083	0	103	74	907	478	100	641	360	815	574	412	74	179	193	295	575	636	682	209
	138	7	811	548	294	134	324	229	565	368	401	100	59	1327	753	0	45	788	750	220	824	55	698	6	532	137	77	418	46	544	0	0	144	950	545	100	624	304	913	595	356	99	256	72	718	260	374	718	107
	156	13	809	511	278	1	387	215	459	859	114	13	58	853	551	26	5	840	738	228	832	128	810	15	594	96	114	471	56	984	2	0	12	779	448	81	717	10	846	221	421	106	237	100	834	367	706	913	262
	388	3	815	628	728	41	478	202	249	876	51	47	145	751	403	48	0	875	759	414	917	131	760	79	641	83	214	292	62	785	0	0	21	817	554	74	356	16	754	276	386	103	171	34	662	242	360	952	274
	266	22	737	552	701	3	382	75	181	787	954	524	136	263	539	335	8	945	669	375	492	108	673	495	761	87	248	448	39	747	0	0	114	876	781	86	505	69	622	187	414	139	238	37	579	397	406	787	252
	209	36	709	626	718	0	73	444	268	584	892	35	205	246	409	142	67	873	722	490	736	152	603	309	732	70	156	429	13	758	0	0	32	850	779	57	640	15	673	135	517	116	358	519	728	201	569	852	252
	167	4	572	679	732	15	147	279	170	490	704	25	259	91	398	31	203	885	527	400	842	65	613	462	773	8	227	297	15	1370	0	0	121	850	588	72	537	6	579	115	338	118	477	578	57	551	439	661	134
	339	1	740	605	750	2	45	158	268	719	668	16	287	188	465	58	15	975	678	298	565	39	193	440	727	83	223	318	264	577	0	23	830	890	700	29	480	0	413	122	278	160	884	499	27	677	546	742	168
	136	486	649	485	515	0	100	256	499	889	799	10	254	769	523	60	13	705	421	411	134	253	454	421	796	108	288	384	418	851	0	0	700	811	698	64	692	3	377	147	359	65	862	549	1	461	518	521	367
	407	379	350	397	721	8	5	117	368	965	670	9	87	746	521	21	638	620	0	418	1245	290	280	315	736	31	217	614	454	1169	2	1	484	908	740	40	603	4	587	262	402	137	633	503	0	121	625	727	336
	276	18	562	626	850	0	52	487	298	647	631	21	53	802	591	64	834	292	21	301	1383	196	60	545	788	22	310	618	361	875	0	2	402	921	389	91	696	2	546	188	336	118	770	504	11	212	706	445	211
	186	86	669	574	161	0	82	351	287	343	453	28	133	841	570	85	795	296	479	450	1445	170	100	428	750	98	319	257	53	966	0	1	214	894	576	21	689	13	491	183	403	0	813	479	2	91	733	584	329
	168	42	502	547	276	0	40	246	470	746	532	33	44	812	591	120	68	603	473	237	1475	118	111	758	741	0	79	514	127	730	0	0	227	871	487	37	680	353	111	235	388	84	799	654	7	393	414	182	283
	160	64	212	425	680	0	61	222	475	951	532	50	82	803	226	51	147	696	127	303	890	167	205	468	706	97	325	660	66	942	0	81	52	592	199	30	604	67	12	215	419	21	875	573	0	709	502	289	171
	120	112	102	590	336	79	42	412	481	1027	343	54	208	822	218	134	385	559	33	366	345	377	50	664	659	38	200	248	93	1161	0	0	136	180	575	34	636	1	521	175	211	41	788	688	5	698	488	316	264
	280	32	136	709	419	50	34	581	539	935	312	60	250	822	51	111	565	743	0	339	1013	237	194	301	694	64	144	587	17	636	0	2	118	11	362	28	681	1	814	382	293	73	224	487	8	748	527	659	229
	191	29	139	647	123	15	71	812	503	1028	414	43	63	810	32	273	7	278	112	111	922	353	88	347	1029	108	255	470	51	665	0	0	78	34	239	31	467	0	469	516	501	95	601	614	8	675	393	807	225
	136	117	175	614	287	48	308	368	516	1047	616	24	105	838	539	248	159	33	518	102	873	269	199	506	1079	11	251	679	326	763	49	0	156	71	256	178	1023	0	610	433	220	40	755	520	1	827	600	738	350
	350	124	374	406	425	63	106	205	570	905	766	50	212	851	583	35	251	264	0	111	805	334	226	902	616	341	207	742	90	806	0	0	669	41	230	24	1111	12	187	506	358	93	913	539	0	824	691	672	292
	383	139	46	252	383	139	62	123	765	867	708	143	151	847	835	36	179	405	32	214	724	173	50	962	1030	678	224	1094	21	965	1	0	916	24	582	53	728	3	190	698	166	5	811	523	20	723	687	717	45
	499	2	163	283	366	28	12	44	757	809	830	14	182	790	774	4	131	545	40	246	671	182	47	618	570	756	286	1325	19	763	0	1	672	62	514	16	689	18	277	303	149	4	589	590	0	363	767	680	257
	675	253	457	331	355	70	80	9	712	749	677	13	233	823	766	42	81	477	28	556	546	193	141	359	724	396	497	1359	12	943	0	0	759	1	478	70	443	116	608	101	183	64	231	513	5	96	425	789	191
	292	227	53	642	241	328	16	14	732	654	708	45	242	830	672	87	29	486	0	202	183	124	100	790	666	538	799	1550	6	667	0	86	598	24	747	69	714	191	360	19	315	106	357	553	9	167	689	822	258
	305	381	24	557	168	97	113	34	690	213	436	10	174	822	720	23	11	590	0	491	283	200	108	893	502	91	556	1189	2	978	0	0	475	36	815	101	850	7	784	413	133	37	407	497	78	39	705	852	279
	246	270	22	406	98	251	14	25	743	214	563	22	180	841	763	32	5	425	0	317	313	330	200	602	680	840	166	518	34	875	0	0	635	154	810	80	882	35	837	144	243	109	349	621	15	265	757	575	101
	184	270	200	602	55	124	25	336	717	627	351	46	343	815	757	117	9	209	3	318	300	421	158	733	750	488	229	1366	115	931	0	98	41	7	494	58	822	7	457	34	239	168	534	630	3	99	777	742	278
	23	38	39	630	126	264	72	94	697	926	421	45	269	855	841	0	14	6	42	276	325	363	62	402	619	704	25	1417	227	750	0	20	457	2	455	74	827	5	441	168	273	137	368	582	16	186	483	680	12
	398	181	69	517	21	296	20	127	774	673	499	33	220	843	891	138	11	25	0	347	243	588	37	283	173	363	21	1313	10	580	0	0	474	209	598	90	873	18	339	235	155	40	292	632	63	128	544	754	72
	238	23	115	665	19	32	8	274	717	960	661	25	164	836	776	133	18	212	0	217	266	507	87	224	373	412	35	781	16	982	0	1	119	850	772	32	817	11	11	294	399	220	214	499	320	161	536	363	123
	187	6	48	953	12	57	29	233	709	1046	584	32	103	801	758	11	11	366	0	700	244	474	425	317	850	669	221	735	84	1027	0	0	29	833	800	22	915	63	45	55	261	36	119	711	36	215	668	710	282
	289	121	25	812	30	32	18	134	701	1041	481	22	151	785	810	226	10	433	0	576	246	337	536	184	859	792	160	827	90	1005	0	0	73	790	593	49	912	142	151	42	234	397	196	695	8	208	851	601	356
	523	97	0	564	23	6	17	188	731	938	622	24	127	818	493	747	47	550	0	715	495	278	730	422	838	609	40	725	121	1398	0	0	84	15	219	17	772	53	349	23	115	250	356	752	49	43	724	678	343
	387	0	19	877	29	14	38	393	708	1064	740	23	213	811	314	386	13	688	0	560	314	97	373	68	712	521	84	888	343	471	0	0	9	15	41	24	839	3	63	60	185	242	254	804	347	87	535	892	306
	160	70	467	981	159	161	62	333	728	1047	815	74	119	832	277	50	14	651	54	610	224	642	209	4	826	529	528	831	140	1423	0	0	19	14	137	22	1068	17	525	60	231	229	354	788	68	85	540	658	306
	249	154	744	859	185	88	47	186	678	948	654	24	249	864	798	33	3	146	0	636	212	856	195	0	671	772	85	692	146	892	0	1	558	0	595	214	1177	75	438	58	246	243	395	124	121	32	333	488	362
	555	550	731	791	65	11	28	103	712	831	525	21	116	838	84	49	16	0	0	538	360	718	50	2	583	773	170	804	190	655	0	0	931	0	482	98	1015	1	414	105	225	154	249	622	17	122	580	726	320
	328	342	772	579	38	24	48	162	720	845	718	41	67	827	9	51	10	17	1	572	632	634	190	92	557	15	107	891	224	984	85	0	501	22	13	42	983	5	481	72	191	662	260	820	10	227	316	642	139
	252	277	343	454	67	13	2	426	765	753	744	44	30	726	3	19	9	70	0	964	613	113	62	356	370	0	43	766	147	1143	1	0	310	0	81	45	898	47	159	84	262	573	393	541	11	466	492	638	135
	292	345	58	653	325	58	56	173	722	582	633	17	29	608	0	167	6	4	0	792	242	105	42	165	346	0	31	284	154	1486	4	0	197	12	40	73	741	184	200	114	343	292	307	619	15	232	548	683	162
	351	1	51	553	430	12	401	555	830	476	688	21	46	157	393	138	4	35	0	653	79	57	71	247	662	2	221	296	119	1000	0	0	303	50	58	27	890	19	37	61	170	32	292	657	3	93	281	787	189
	493	0	54	640	641	15	312	418	744	773	707	18	93	89	794	119	1	70	0	723	53	56	41	104	264	1	4	46	49	395	13	1	509	30	8	33	748	2	24	71	409	74	215	675	76	79	295	800	112
	525	221	74	710	533	1	806	802	700	421	705	11	435	261	179	144	0	27	0	673	133	33	192	11	288	4	81	49	60	796	0	0	226	0	133	37	897	1	44	46	331	32	418	828	22	29	525	643	369
	328	11	2	567	298	18	920	697	710	941	622	18	283	96	63	113	0	28	95	800	51	62	41	4	280	2	85	18	91	1316	0	0	406	16	138	29	791	3	50	522	348	7	508	964	182	105	669	641	406
	458	106	54	701	356	10	944	539	817	855	708	12	140	121	16	4	312	45	83	977	319	74	186	4	252	38	99	18	123	861	0	0	379	12	312	35	870	1	150	657	228	44	687	749	596	145	801	473	168
	317	271	8	628	206	7	859	463	657	748	808	56	164	86	32	10	456	8	72	719	190	40	72	32	191	1	19	228	24	1107	0	0	253	16	730	68	933	0	19	48	378	10	357	859	471	223	694	549	194
	414	57	19	867	338	40	555	506	477	769	754	24	172	278	19	76	141	1	0	830	147	66	125	129	112	0	51	69	34	733	0	0	455	1	735	68	1127	10	27	23	396	33	351	800	185	311	456	817	100
	310	194	0	750	430	7	965	215	378	735	694	25	236	110	764	22	2	6	0	877	213	96	656	32	150	0	59	20	29	790	0	0	578	12	747	26	1197	3	73	25	310	672	340	694	150	318	430	795	339
	85	57	0	791	445	0	933	247	681	870	595	148	115	98	800	379	183	1	3	539	636	93	886	291	210	0	53	83	13	989	0	3	137	0	823	24	961	112	61	57	311	303	266	762	82	145	780	749	261
	241	54	0	793	308	0	1021	629	738	907	578	21	362	52	765	53	32	9	0	775	763	39	913	784	213	0	46	93	23	999	0	0	91	46	853	4	963	50	98	70	221	179	362	544	188	463	728	737	254
	152	7	98	706	314	0	986	604	251	603	493	63	508	85	352	13	11	2	0	785	778	668	742	573	185	0	78	72	77	990	0	0	245	79	161	25	884	140	301	36	398	570	210	646	127	216	617	795	304
	128	185	74	642	53	7	692	640	98	656	574	72	609	15	400	10	170	0	9	720	553	665	720	831	402	0	101	31	179	844	0	0	114	40	21	9	932	36	46	13	366	561	207	377	113	227	450	756	242
	305	91	273	708	360	1	911	592	37	732	514	17	629	283	138	6	171	0	65	760	620	439	589	613	360	0	182	52	431	1089	0	0	77	62	49	54	951	260	25	49	367	374	274	364	100	167	417	753	249
	96	141	686	917	192	0	984	701	63	653	625	60	466	187	202	19	345	50	598	797	636	377	464	13	592	0	133	211	144	645	0	0	48	377	429	99	839	17	47	77	446	95	305	256	7	354	177	772	223
	437	96	756	1214	157	99	1035	491	114	693	751	77	318	34	339	302	343	4	33	692	608	260	515	71	719	0	13	170	160	784	0	0	92	752	402	143	968	134	41	392	410	123	353	266	101	369	655	725	214
	161	121	762	1166	396	18	969	468	150	800	577	21	327	0	179	28	700	5	9	550	730	353	655	41	712	0	86	72	422	664	0	0	63	785	68	30	949	67	88	552	423	134	216	429	110	455	917	768	266
	354	384	686	617	180	17	925	845	122	599	458	21	366	1	90	139	801	0	0	192	787	377	776	14	549	0	334	73	333	402	0	1	143	940	36	64	861	1	141	710	457	248	280	606	17	258	1079	736	338
	384	665	805	553	444	11	584	396	29	635	224	79	425	0	219	114	784	1	0	242	793	216	769	25	627	0	720	75	174	409	2	0	99	821	1	36	897	51	25	411	488	568	234	547	14	371	807	743	433
	617	432	790	1074	462	0	497	1351	5	838	293	108	347	1	132	72	745	7	0	119	604	103	790	7	741	1	881	56	37	378	0	0	82	766	321	87	867	4	125	653	505	378	463	307	51	420	805	737	245
	422	487	814	1385	259	8	291	833	4	725	514	9	198	1	438	92	732	4	0	198	638	142	814	122	726	0	819	107	32	547	0	0	157	777	748	37	834	0	192	423	387	545	379	247	94	230	698	759	356
	607	547	804	1497	375	65	360	1257	7	407	250	29	210	0	272	12	680	3	0	158	1062	121	832	0	679	0	904	122	20	598	0	0	145	847	81	13	616	276	59	823	371	223	480	339	112	283	820	793	273
	520	82	791	1482	277	26	716	1343	121	710	319	10	214	0	378	155	932	19	0	94	803	147	812	7	465	0	864	88	29	667	0	0	301	611	1	44	869	548	24	320	532	363	244	551	60	570	462	834	260
	478	114	839	1538	430	0	1063	1538	185	915	151	7	98	1	189	176	1012	6	0	149	560	65	791	3	657	0	882	34	414	594	0	0	58	726	538	42	1031	488	22	453	382	266	423	321	110	681	168	707	469
	269	1	828	1431	210	48	302	688	113	802	434	11	172	0	285	27	894	1	0	513	504	146	839	2	858	0	731	97	737	639	0	0	107	792	864	37	916	219	28	95	417	192	326	211	21	797	18	788	373
	270	3	675	1193	520	595	836	1089	115	783	385	6	236	128	228	45	781	18	0	861	748	155	762	2	643	0	930	66	400	406	0	0	5	856	788	55	800	159	263	49	434	33	333	182	264	450	17	321	137
	188	3	749	959	581	477	458	1101	108	688	389	5	115	96	391	107	564	41	0	978	633	502	750	4	685	0	835	96	762	471	0	97	4	683	860	9	685	111	419	204	448	243	373	151	10	1121	6	673	263
	559	57	635	781	495	211	765	913	79	757	94	11	182	22	184	146	739	13	2	878	853	736	709	8	661	0	648	34	368	630	0	0	162	754	748	7	698	291	757	599	556	4	369	169	47	970	4	761	315
	442	1	857	811	181	547	759	788	112	691	98	14	656	138	147	101	362	142	0	747	998	13	662	0	750	0	708	98	682	608	0	0	125	258	612	29	684	199	198	445	166	4	493	122	197	812	17	693	389
	530	1	792	833	135	37	832	788	81	674	538	14	847	112	65	2	121	34	0	569	1039	21	631	6	533	0	463	30	733	473	0	0	107	394	109	17	679	280	114	608	617	46	384	193	51	607	8	344	133
	417	0	804	714	538	0	683	498	93	475	538	44	371	30	127	7	117	129	0	296	1053	0	735	2	769	282	556	29	747	650	0	1	85	740	5	58	692	427	161	442	501	47	390	262	5	44	4	278	329
	834	0	813	794	535	12	784	370	124	805	528	19	190	39	28	49	60	3	0	450	1091	54	731	0	838	184	725	26	715	45	0	0	230	775	1	3	602	418	263	276	365	0	368	250	31	29	12	279	121
	812	2	736	712	596	56	861	762	141	708	640	13	144	127	80	0	67	29	0	445	894	41	773	5	826	0	828	26	577	131	19	0	189	500	40	37	830	269	107	329	639	163	377	146	7	75	14	486	277
	491	1	604	706	124	35	785	487	244	734	640	10	163	41	297	212	151	7	0	623	939	0	686	10	805	0	735	267	369	394	0	5	156	676	52	15	677	223	32	750	525	228	253	265	14	104	35	253	103
	231	96	202	569	103	0	552	513	165	697	323	17	255	106	59	3	106	40	0	729	869	3	657	0	454	0	1283	188	583	632	4	0	138	634	100	7	824	119	36	680	119	224	417	498	49	91	21	187	421
	614	2	735	697	80	56	515	691	55	685	524	130	285	28	120	3	185	28	0	773	946	1	41	3	521	2	504	29	311	425	3	0	245	784	165	9	616	709	51	612	521	238	692	437	0	96	11	122	220
	661	2	548	793	177	0	163	632	97	627	587	81	430	82	94	4	449	0	0	772	881	1	724	3	573	2	973	40	469	212	21	0	181	979	6	15	107	93	106	445	528	241	377	500	39	27	30	188	171
	754	0	929	750	88	65	275	519	63	687	343	30	180	45	138	77	393	15	0	318	805	48	763	2	430	11	983	88	231	643	0	0	109	645	18	84	512	2	172	362	397	188	886	81	61	167	193	565	278
	825	0	805	586	75	91	360	464	35	338	606	22	44	33	353	77	10	1	0	65	836	84	555	10	734	26	806	487	225	603	0	0	92	725	1	68	789	0	188	383	538	185	411	30	11	83	337	520	229
	1056	1	773	455	392	16	850	458	143	376	719	33	112	28	807	20	2	0	99	98	822	1	806	99	616	105	925	630	197	985	5	0	57	453	107	167	932	3	229	459	581	154	309	74	0	84	579	414	360
	1025	0	758	496	172	0	834	22	323	380	587	34	95	23	783	77	13	9	0	311	681	1	840	23	661	13	566	710	216	892	0	0	190	728	0	191	852	5	13	226	473	100	379	70	486	91	441	635	295
	1150	1	788	336	31	0	709	54	601	287	803	6	274	26	963	494	6	5	8	176	666	29	344	218	806	10	524	518	38	712	0	0	185	770	1	117	835	162	152	563	621	4	392	108	831	181	1225	799	254
	1109	1	506	454	25	14	753	197	501	266	632	59	297	19	894	668	0	33	0	174	342	1	506	187	797	10	876	765	62	553	0	0	109	933	200	225	775	238	100	694	399	28	288	47	637	4	1085	486	139
	1127	1	800	414	57	0	958	25	539	370	459	58	261	616	525	555	1	15	0	192	366	41	268	557	729	11	1001	348	218	710	1	0	120	857	96	739	696	51	47	577	476	0	366	38	529	7	1114	399	281
	927	0	264	350	17	0	638	0	457	413	490	34	286	451	134	767	43	5	32	334	368	1	722	290	687	11	1016	131	279	658	3	0	41	419	152	777	336	7	73	402	473	0	331	9	530	2	1036	400	196
	798	69	71	667	28	0	214	8	16	412	657	58	352	696	215	746	27	22	0	268	193	78	308	7	568	11	1003	121	298	573	0	0	84	182	89	731	61	8	36	239	578	58	674	8	85	101	1144	527	160
	662	34	48	615	29	0	327	63	165	292	804	21	386	495	190	651	7	36	12	79	203	2	256	4	600	10	927	67	276	307	0	0	202	401	602	353	54	60	85	205	441	179	629	68	136	1	1219	429	239
	560	2	721	549	18	0	165	452	107	196	738	18	268	377	126	796	171	4	1	279	101	3	112	0	473	10	827	31	291	94	0	0	124	156	838	205	0	18	78	201	481	15	535	37	27	1	1336	680	379
	573	0	562	380	201	1	143	803	97	374	900	15	335	165	248	243	247	3	3	211	272	0	207	7	428	9	873	35	293	182	0	0	130	365	671	429	694	28	71	311	504	69	419	24	18	2	1257	682	295
	758	0	616	461	329	0	169	552	37	261	850	36	68	294	35	109	347	3	0	407	114	45	126	17	390	9	776	87	293	123	0	71	1	384	670	119	674	16	5	306	605	38	390	53	46	2	1325	483	265
	1030	0	622	639	26	131	178	74	1	68	821	39	198	235	144	127	227	17	6	169	52	6	214	22	337	14	198	44	392	177	0	0	70	538	850	162	80	13	5	292	727	138	386	200	75	2	1302	668	703
	980	0	625	662	25	96	277	193	140	51	365	17	138	350	163	558	49	10	2	453	71	0	131	17	289	13	268	44	418	154	0	0	98	332	777	263	122	5	43	336	588	54	682	21	55	3	1269	695	747
	997	0	721	527	64	280	845	139	114	87	653	20	355	369	20	746	339	104	43	327	402	31	62	10	722	9	504	41	372	477	0	0	123	305	600	143	49	1	29	406	462	198	828	3	26	0	648	778	757
	832	127	688	378	63	30	349	22	118	15	822	21	437	479	23	367	131	49	1	632	456	64	152	12	738	13	882	112	312	309	0	0	74	505	559	216	21	15	70	461	427	467	613	201	87	2	996	736	311
	759	604	642	86	71	82	64	53	71	82	755	30	407	109	176	529	7	14	0	57	437	19	212	6	610	11	927	48	303	203	0	0	159	562	610	206	39	0	50	674	473	71	957	226	44	249	534	596	277
	612	677	463	5	58	94	34	304	38	11	644	16	253	101	72	900	7	16	0	123	366	54	41	10	822	10	1363	216	316	356	0	0	156	537	212	107	2	5	79	593	524	4	884	343	2	44	975	231	185
	591	741	668	122	42	38	423	470	335	11	489	26	309	30	224	862	17	31	0	37	211	70	208	11	677	13	1511	55	166	133	0	0	91	526	507	68	31	1	398	353	509	195	409	254	0	6	1163	614	226
	113	676	573	11	79	68	384	524	61	43	489	46	257	84	70	748	59	23	0	403	425	40	73	2	842	12	1474	79	352	215	0	0	155	525	67	82	118	1	202	367	654	10	845	260	29	7	465	832	283
	13	670	625	293	138	0	281	538	32	1	402	396	298	61	45	828	25	20	0	374	299	71	55	6	832	13	1402	72	121	801	0	1	392	465	34	139	113	3	219	584	531	361	1092	275	285	46	609	782	298
	57	768	430	481	169	34	200	411	17	103	353	130	168	60	71	864	150	29	0	369	175	38	112	22	751	13	1569	160	337	791	0	0	91	415	418	194	483	20	108	670	540	567	784	254	12	18	687	643	263
	145	425	497	658	34	4	127	86	4	1	279	79	273	86	176	880	170	0	0	531	214	12	98	10	776	13	1220	58	171	900	0	0	77	543	559	142	717	128	44	705	448	611	832	243	46	76	637	543	408
	17	20	304	833	144	11	43	33	6	1	559	63	269	73	98	573	95	37	0	405	143	15	200	14	755	12	1409	55	249	409	0	0	18	343	298	78	608	342	109	544	380	331	589	217	165	74	618	712	435
	48	32	351	837	48	0	3	58	40	3	499	84	236	26	9	532	424	0	0	253	405	204	8	36	705	11	1085	51	318	157	0	0	4	229	375	143	588	124	119	283	387	796	623	245	99	119	706	789	409
	324	29	177	907	112	1	1	105	44	4	496	110	260	116	105	291	202	32	0	101	384	58	8	16	748	12	1014	28	304	193	141	0	52	282	194	123	656	54	40	385	294	326	545	157	3	13	710	809	212
	141	117	438	889	68	0	0	140	40	5	278	150	25	15	47	2	6	26	0	152	307	92	92	11	821	13	1196	131	56	52	0	0	82	191	174	39	452	92	47	381	409	57	742	257	11	9	731	698	156
	115	457	628	915	82	4	3	49	111	19	289	84	371	110	156	0	4	22	0	474	455	82	19	4	673	11	962	78	65	125	0	0	71	206	293	16	643	103	12	224	416	0	699	54	21	26	747	413	369
	83	226	706	895	155	6	0	10	22	4	830	394	388	117	59	0	363	8	0	662	280	48	30	4	867	12	952	398	100	139	0	0	72	250	306	86	481	28	26	283	149	1	775	329	4	102	620	636	411
	188	2	537	750	67	68	0	21	74	1	557	32	338	19	48	0	127	17	0	762	304	41	24	11	692	13	1125	613	173	33	0	0	38	154	359	311	648	29	60	298	358	1	651	329	4	174	742	826	212
	307	104	329	872	129	53	0	32	83	9	748	20	540	28	175	0	72	76	0	618	391	41	136	6	806	14	1216	292	125	162	0	0	56	471	426	724	614	136	80	625	165	0	824	11	1	27	855	812	163
	211	196	433	767	60	80	1	11	43	35	767	2	139	35	364	0	19	19	0	351	313	76	67	10	721	12	1336	292	58	186	0	0	86	350	216	851	10	191	136	365	426	38	713	254	18	281	914	692	192
	63	3	371	738	62	202	2	307	283	42	582	4	166	171	190	0	280	18	0	619	114	60	77	108	787	16	1204	623	100	104	0	0	105	391	101	638	527	19	262	142	327	364	632	255	22	175	804	415	319
	147	0	7	790	26	1	29	671	261	30	777	119	266	102	45	0	17	59	0	483	364	62	118	6	790	12	1391	957	183	108	0	0	603	402	62	733	777	536	31	310	565	275	355	689	206	688	576	562	400
	114	0	98	851	88	0	20	662	578	322	781	493	235	2	1	0	204	26	0	646	352	5	422	4	709	12	1190	466	265	653	0	1	90	106	71	710	439	72	40	367	250	51	482	780	103	655	643	806	260
	112	0	710	829	5	0	0	510	260	567	627	392	549	19	79	2	299	13	0	18	358	39	447	34	660	10	1115	396	337	586	0	0	127	77	68	204	186	490	96	354	241	118	576	822	24	235	668	781	226
	122	0	576	883	7	0	0	218	275	539	514	386	580	73	47	0	515	21	24	10	247	138	161	67	592	10	956	878	318	827	0	0	78	140	452	6	555	610	73	394	368	123	547	504	0	240	380	687	166
	18	0	15	702	51	11	29	297	143	625	570	556	735	38	74	0	452	0	55	0	13	11	247	145	571	13	827	872	330	999	0	0	71	485	359	8	391	124	246	498	280	175	73	241	1	403	218	827	361
	143	0	1	737	124	0	53	313	337	616	626	324	831	35	57	0	294	25	26	106	547	2	232	224	525	10	626	784	337	1012	0	0	65	203	199	9	27	224	237	279	291	51	83	90	1	186	164	683	260
	201	0	1	991	42	1	2	2	434	727	734	256	1163	63	151	0	161	219	43	80	228	85	340	9	474	11	872	605	298	913	0	0	106	209	308	8	39	185	814	631	334	196	906	105	0	53	392	852	113
	256	0	1	923	78	10	26	13	395	694	806	98	1241	209	144	0	6	361	6	0	240	159	688	11	713	15	923	536	327	902	0	0	128	140	272	20	3	199	341	325	662	35	722	193	5	194	250	765	285
	382	0	0	952	216	21	131	533	282	515	823	6	901	16	88	7	35	243	1	1	72	80	591	9	817	13	584	40	230	959	2	0	231	131	153	5	17	203	446	169	419	520	622	73	216	107	220	752	173
	401	0	21	685	188	490	2	461	337	650	547	15	1305	4	112	0	125	34	0	0	46	69	632	3	721	15	229	7	85	877	0	0	128	300	261	11	0	464	423	146	164	649	519	90	29	108	788	583	88
	768	0	1	803	392	319	410	528	175	675	609	183	1238	14	58	0	87	14	0	0	655	93	692	13	907	12	240	56	210	1017	0	0	150	235	333	282	1	429	210	156	440	549	957	263	32	257	636	663	128
	618	50	0	628	124	124	523	9	271	552	724	108	736	12	105	0	24	0	0	0	856	86	831	18	902	13	460	59	47	853	0	0	44	323	338	366	4	286	78	169	414	299	643	168	0	311	551	755	217
	186	105	17	571	119	218	295	2	321	693	586	17	805	49	82	0	167	0	10	11	867	43	694	13	741	11	411	123	248	829	0	0	195	249	253	223	0	244	65	145	267	196	766	45	4	348	643	752	265
	227	88	69	701	146	435	264	1	250	794	566	36	969	69	77	0	60	1	0	122	884	87	148	24	723	13	668	136	340	898	1	0	75	191	390	149	11	328	22	208	532	231	829	286	7	334	258	103	629
	251	0	550	689	53	483	5	1	266	710	664	89	805	19	19	0	137	36	0	19	253	34	160	8	697	13	726	6	211	804	0	0	106	349	290	51	2	223	99	537	229	117	917	151	11	463	102	544	221
	373	1	682	68	95	768	2	8	131	567	683	69	800	0	135	0	612	46	0	2	880	0	227	8	852	14	965	90	209	1001	0	0	186	122	330	3	11	107	501	131	606	124	514	144	22	182	361	654	294
	68	2	687	64	88	666	42	28	165	401	625	32	833	414	71	0	210	1	0	0	804	16	176	0	786	14	1030	104	464	985	0	0	0	271	465	3	11	402	331	140	419	135	203	264	3	84	777	791	415
	245	1	829	46	169	377	206	15	307	657	310	30	677	626	13	0	186	0	42	0	886	25	185	236	467	14	919	13	228	733	0	0	55	282	548	1	77	585	180	197	208	225	417	147	81	158	599	701	866
	41	0	814	23	192	565	2	47	83	817	647	37	774	383	73	0	490	33	2	1	986	26	214	205	931	13	990	23	0	1008	0	0	121	142	263	17	3	575	225	340	405	214	914	79	4	120	823	799	799
	150	0	811	23	71	482	2	20	212	796	602	82	623	17	127	0	755	1	28	0	809	61	55	4	775	13	804	23	220	914	0	0	190	313	273	7	151	425	593	282	343	143	847	276	33	307	875	788	802
	302	0	699	419	112	464	40	5	230	584	638	17	696	38	70	0	456	0	632	0	823	231	97	2	663	14	722	10	246	381	0	0	437	392	197	25	25	485	464	314	207	91	791	111	106	97	786	867	790
	99	0	756	575	91	277	41	3	305	568	517	17	607	18	99	0	76	0	408	1	856	70	32	2	494	13	701	15	175	128	0	60	101	401	231	3	0	729	344	327	221	100	877	120	5	177	695	860	922
	32	0	792	433	2	125	2	2	430	757	717	22	535	15	80	0	64	10	598	0	614	38	169	1	319	14	730	75	265	3	78	108	1	192	232	5	7	168	298	270	194	117	771	133	26	191	720	680	903
	144	0	771	538	14	5	52	26	95	739	743	18	549	4	86	0	65	1	565	0	576	72	55	44	368	82	593	40	322	37	1	242	4	120	205	64	72	7	678	367	158	83	841	50	8	71	604	256	739
	125	0	825	325	13	0	0	5	267	714	653	14	990	0	60	0	68	0	326	0	715	137	56	545	279	0	801	40	273	668	0	662	6	58	179	2	6	15	677	222	103	51	799	176	0	141	705	384	800
	117	0	749	285	0	0	1	3	160	479	408	28	766	103	123	0	25	0	344	60	568	94	23	427	264	0	744	244	163	287	0	661	53	75	230	2	77	20	727	121	187	127	858	214	11	108	711	456	744
	52	0	720	136	0	52	0	20	93	268	414	24	411	29	162	0	16	0	328	8	738	50	75	476	513	0	614	121	210	172	0	602	129	53	353	66	282	2	741	69	101	187	872	523	119	135	818	194	864
	130	0	766	384	0	62	287	0	104	713	506	24	97	4	140	0	43	9	640	0	698	190	58	790	446	0	725	6	231	166	0	650	123	52	126	42	111	122	720	99	92	112	862	192	22	518	704	184	631
	95	1	472	586	1	0	192	1	131	606	525	10	54	0	118	0	322	0	753	0	557	65	36	31	38	1	522	46	294	230	0	729	79	3	127	59	0	92	806	107	43	181	797	265	10	696	729	197	906
	740	0	159	572	0	98	232	26	36	801	540	17	43	85	133	0	63	0	462	2	881	160	89	433	221	0	499	4	167	203	0	38	115	81	110	21	86	7	594	154	87	112	950	114	15	652	637	195	834
	404	0	156	807	0	6	1	0	32	831	89	8	58	0	25	0	146	0	495	2	721	1	23	801	248	0	663	7	212	102	0	230	61	157	50	91	84	182	644	349	199	34	959	156	1	826	705	139	587
	353	0	82	1092	0	1	0	1	138	758	541	18	51	0	90	0	275	1	216	0	372	9	39	235	63	0	601	0	294	211	0	92	672	87	32	88	28	362	528	318	45	9	895	290	0	826	796	144	908
	52	0	112	779	0	1	39	10	241	839	745	35	8	0	39	0	445	0	309	0	657	212	50	75	88	2	603	46	186	202	0	0	132	74	20	94	13	141	795	229	140	92	1056	715	0	834	774	391	897
	4	0	1	602	0	0	82	1	253	710	888	24	33	0	20	0	316	0	495	0	1035	52	87	430	49	0	382	17	209	172	0	3	135	354	144	6	8	103	1026	265	121	288	1145	731	9	889	736	649	915
	411	0	13	642	0	0	70	11	137	761	758	25	35	0	166	0	8	0	425	0	1256	74	31	602	11	3	693	28	122	216	0	1	122	422	219	19	0	247	682	219	71	518	826	732	0	868	698	488	1029
	424	0	1	621	0	112	1	11	121	738	338	47	75	1	282	0	5	0	572	1	1212	172	42	95	362	0	647	33	211	159	0	0	141	125	250	9	1	40	626	220	319	576	686	808	71	833	824	583	1007
	703	1	53	705	0	194	42	50	100	660	972	50	49	7	84	0	331	0	423	55	1119	112	25	21	253	70	611	13	162	185	0	0	231	173	686	79	21	24	823	309	345	489	779	633	42	895	762	641	744
	670	0	143	473	0	232	65	1	42	554	760	146	62	1	170	0	159	0	531	3	1418	388	52	2	673	0	338	8	274	168	66	0	80	60	213	21	7	9	779	295	208	227	822	473	1	685	595	651	950
	852	0	24	373	0	194	95	6	66	805	740	39	320	0	218	0	91	0	527	3	777	57	659	771	677	29	425	6	291	702	10	0	114	10	240	8	0	179	518	341	273	321	883	378	0	534	791	379	1005
	492	0	0	411	0	29	1	16	162	772	527	31	49	0	147	0	64	0	556	1	729	137	727	5	723	1	451	9	309	185	0	1	157	15	195	24	0	69	373	760	257	654	838	447	0	608	521	423	989
	259	0	67	419	5	105	42	20	135	769	553	410	191	4	54	0	22	0	508	0	662	50	271	5	727	34	654	92	228	229	0	0	147	556	280	11	18	171	357	147	442	499	633	732	0	686	24	554	889
	180	0	41	526	0	116	30	23	27	816	722	204	104	19	118	0	50	0	731	30	535	35	106	2	495	0	566	9	309	301	0	0	156	901	102	27	1	160	461	177	378	543	719	574	0	676	18	560	839
	189	0	0	689	0	389	52	5	95	593	620	104	114	1	9	0	69	0	673	41	516	242	4	116	721	1	506	6	238	248	0	0	179	805	155	11	48	171	424	178	77	277	835	720	483	663	2	341	885
	94	0	8	231	0	426	21	1	122	615	765	106	225	0	47	0	33	0	432	0	650	118	0	121	680	0	665	8	190	88	0	131	305	543	80	3	12	16	355	82	46	53	664	614	662	689	13	612	926
	83	1	23	556	0	305	0	21	254	458	741	19	151	0	140	0	259	0	380	0	551	80	0	93	801	0	515	14	200	105	0	0	216	711	176	10	39	21	424	460	197	1	323	115	784	640	13	506	979
	25	0	43	620	0	48	66	272	163	433	903	16	74	0	157	0	9	0	631	0	484	260	25	2	716	0	442	162	259	111	0	0	249	851	137	17	1	282	569	583	123	0	502	148	594	743	0	589	1039
	131	26	52	789	0	91	72	517	74	540	1113	64	39	0	147	0	353	56	492	1	415	114	17	1	779	2	399	195	290	71	0	0	164	771	225	159	4	61	469	351	242	2	201	237	620	663	22	417	1021
	249	75	407	803	0	230	11	746	258	461	1285	32	10	0	147	0	348	0	587	24	598	21	10	201	802	3	491	12	287	170	0	0	125	604	166	100	0	3	424	685	171	0	152	340	565	47	252	452	832
	60	0	550	707	0	15	3	741	716	595	1285	32	0	0	32	1	457	0	441	57	646	10	0	5	742	0	571	19	261	228	0	0	148	732	110	30	4	139	517	377	50	2	359	64	630	9	67	485	1040
	200	110	556	970	0	440	86	246	322	684	1386	30	0	0	103	0	106	0	492	341	724	0	0	337	748	0	447	41	210	47	0	112	198	766	102	16	162	53	516	295	47	0	91	72	717	0	59	592	895
	135	0	72	806	0	354	22	205	221	540	1279	25	1	0	177	2	39	0	498	348	1066	22	0	68	836	0	658	24	210	358	0	84	159	666	118	18	70	162	513	27	90	37	167	75	553	0	128	746	711
	146	0	21	800	45	76	0	563	308	623	1227	33	0	0	71	0	143	0	443	466	1015	51	0	5	866	0	524	22	370	76	1	786	145	680	151	30	234	243	481	601	75	23	204	213	534	2	5	709	798
	123	0	106	660	0	6	93	448	613	363	1175	20	0	0	180	0	5	0	588	517	899	0	0	4	771	2	665	143	106	60	0	629	170	748	173	78	79	235	362	1115	76	134	82	68	157	19	5	610	825
	233	0	43	491	0	90	3	587	676	340	1124	37	15	0	141	1	190	0	617	462	896	41	0	3	776	5	414	402	47	175	0	757	113	880	228	150	76	442	416	1091	156	3	75	116	62	0	135	615	472
	606	0	2	633	2	117	12	407	341	508	1356	17	0	0	289	0	386	0	547	346	854	8	0	5	949	0	240	284	82	107	0	880	564	814	103	2	0	334	498	1059	166	17	167	56	37	0	6	608	855
	726	0	57	433	0	200	0	138	706	385	1275	25	1	0	184	0	117	0	708	31	914	16	0	82	710	0	248	30	258	455	0	824	82	862	75	15	2	158	404	1078	14	0	187	83	0	0	28	599	828
	619	0	94	375	0	72	20	63	732	204	1330	36	0	0	241	85	34	0	736	1	965	32	2	3	884	10	160	4	325	709	0	634	27	824	176	12	1	204	486	855	33	0	170	39	40	0	4	643	565
	580	83	9	575	0	1	97	632	811	138	1336	10	0	0	141	12	132	0	607	12	724	5	0	90	937	1	623	23	82	684	0	700	12	816	287	65	22	69	412	566	52	17	143	37	3	0	2	624	706
	579	1	8	778	0	33	23	638	843	350	1148	17	0	0	119	16	61	9	749	36	601	14	0	0	738	0	573	5	241	729	0	936	7	656	588	27	2	275	467	505	204	1	296	118	34	0	0	806	39
	610	0	0	603	0	72	41	678	544	606	1195	16	0	229	1	15	77	0	690	44	863	8	0	0	806	11	658	5	132	823	0	1035	11	585	245	8	0	346	446	414	95	32	329	8	1	4	0	583	4
	657	4	0	681	0	3	7	713	705	858	1203	15	1	18	331	53	196	0	780	18	471	74	0	2	813	11	382	1	278	1020	0	1021	2	815	323	6	4	50	326	353	190	0	200	13	38	0	0	600	5
	571	0	18	443	0	53	3	119	833	729	1014	14	3	1	46	89	56	0	514	596	564	18	0	7	806	0	343	9	292	1042	0	954	81	778	136	63	0	46	267	306	58	19	372	10	13	0	8	914	4
	680	0	5	356	16	66	3	129	811	699	1126	18	0	1	91	6	15	0	593	673	641	6	0	32	722	0	645	11	271	1103	92	701	5	850	220	0	2	109	493	395	57	11	172	56	76	0	1	856	4
	603	8	3	266	117	86	0	211	831	712	1015	125	0	0	0	8	19	0	536	604	1123	8	1	575	744	0	343	35	290	967	119	461	6	978	206	0	0	179	333	920	81	92	73	5	14	0	7	725	3
	657	0	10	262	0	22	142	201	742	760	1285	13	0	30	9	24	425	0	691	450	1100	15	0	746	523	0	379	17	260	727	1	552	31	894	170	0	145	285	436	812	149	86	112	11	19	2	59	737	4
	648	0	3	506	0	430	110	110	733	685	1203	45	0	29	32	7	157	0	848	267	1029	32	0	607	697	8	125	30	192	333	0	449	7	839	275	30	108	157	336	749	63	136	12	77	51	1	2	663	7
	583	0	11	215	0	717	138	25	748	595	1205	8	20	0	88	0	22	0	720	381	882	94	0	43	822	10	137	75	343	911	0	585	5	851	221	76	380	51	366	729	205	248	158	517	13	0	2	692	5
	637	0	3	384	0	438	2	39	102	48	1008	131	0	0	71	13	720	0	688	168	775	12	0	148	767	0	272	24	166	847	0	766	19	872	162	0	241	94	354	227	90	16	182	452	32	0	493	788	4
	643	2	19	100	0	468	313	16	59	496	720	33	0	14	232	1	870	0	590	175	381	0	0	39	948	0	161	143	120	551	0	886	7	872	248	111	0	166	461	46	140	0	486	85	686	0	645	488	4
	700	3	1	155	0	682	524	16	82	734	611	5	0	0	35	8	913	0	492	32	478	45	0	19	1047	0	232	19	211	7	1	801	114	816	177	675	203	26	395	193	336	86	855	36	699	0	738	411	4
	641	0	12	108	0	238	885	41	119	626	923	60	0	0	93	16	953	0	589	55	516	27	1	110	937	0	67	25	156	16	50	903	5	934	219	800	698	123	369	0	633	2	855	3	660	0	670	308	4
	819	14	17	201	0	0	792	13	136	715	361	58	0	0	158	15	1045	0	661	24	733	10	2	66	831	0	66	185	23	43	0	720	8	910	227	637	30	40	304	12	872	1	623	11	230	0	595	298	9
	455	108	0	269	0	1	594	454	135	878	875	27	0	1	109	8	844	0	503	91	763	0	0	41	759	0	0	751	126	39	0	865	3	901	234	126	36	129	436	45	735	0	278	6	0	0	350	290	3
	734	0	0	330	0	2	455	3	57	722	643	144	0	25	89	1	893	0	707	93	697	14	0	6	827	0	5	232	203	6	0	918	6	228	404	7	2	202	482	0	764	1	139	5	1	11	232	435	3
	734	0	0	357	0	0	344	5	590	678	585	42	0	17	0	42	797	0	530	23	674	34	0	450	761	0	102	27	283	1	0	867	5	68	441	13	2	77	262	2	598	1	167	21	28	0	220	409	6
	676	1	1	465	0	0	667	0	173	748	261	81	0	10	48	171	782	0	739	23	706	6	5	35	802	0	5	23	347	1	0	850	7	13	618	88	0	20	376	0	898	0	133	139	28	0	216	210	17
	265	8	0	250	0	0	844	2	115	752	384	81	0	13	47	33	708	0	789	26	751	90	2	2	372	0	8	311	230	126	0	923	11	444	640	15	0	23	515	0	665	0	32	1	2	0	346	270	9
	649	63	0	419	0	32	835	0	28	663	886	131	0	29	103	43	939	0	927	29	680	84	1	108	51	0	0	299	268	134	0	870	4	802	412	4	0	50	324	113	826	45	121	35	0	0	245	286	12
	766	13	7	448	0	87	792	0	42	698	900	89	0	81	88	39	915	86	1050	26	251	53	0	207	493	1	2	68	231	33	0	814	5	735	424	2	0	172	334	114	796	13	85	0	6	0	207	278	5
	408	44	0	514	0	32	744	0	5	632	751	95	0	85	221	33	948	0	1215	25	93	5	0	48	513	0	4	129	229	128	0	277	60	852	365	19	0	117	421	1	788	76	99	2	14	0	708	347	8
	475	0	1	296	0	0	624	1	14	643	309	137	0	35	73	42	940	0	1408	30	274	101	0	62	719	0	1	281	248	604	0	141	62	915	451	5	1	195	283	0	630	16	282	3	1	0	437	288	13
	84	1	0	278	0	13	872	0	120	712	125	53	0	1	129	38	690	0	1890	27	51	367	2	0	790	0	0	41	269	551	0	78	40	848	374	0	0	446	541	0	710	299	394	0	21	0	549	397	5
	16	0	0	196	0	4	182	0	479	554	235	6	0	14	2	38	513	0	1721	28	108	540	0	1	714	306	2	37	148	210	6	676	16	297	429	6	0	314	270	0	787	325	48	2	1	0	289	296	283
	14	2	0	284	0	0	152	0	75	654	182	7	0	0	14	44	434	0	1790	31	38	786	0	92	662	49	49	1	290	46	0	603	139	213	411	357	0	501	378	0	399	432	39	0	6	0	608	129	202
	9	0	0	346	0	79	51	0	13	612	262	11	0	0	43	40	486	0	1684	29	456	305	1	148	704	4	0	4	192	0	0	971	115	367	397	1	0	97	284	0	20	577	168	0	3	0	275	24	5
	6	0	0	254	0	72	4	0	7	838	282	6	0	0	31	39	111	0	1478	31	653	812	0	14	840	3	0	43	203	72	0	989	786	227	48	16	0	87	561	1	10	376	26	0	3	0	20	97	6
	8	0	0	107	0	100	174	0	0	617	152	20	0	0	15	42	738	0	1715	29	453	754	0	1	663	1	4	2	168	337	0	814	786	219	649	0	0	134	96	0	37	61	54	0	5	0	43	232	4
	35	0	0	200	0	5	204	0	0	565	43	13	0	1	63	50	505	0	1316	32	107	724	0	0	640	2	0	24	168	455	0	811	236	443	230	0	0	88	344	0	0	28	136	0	0	0	53	29	3
	526	54	0	164	0	6	315	0	0	544	78	11	0	0	26	41	253	0	1412	30	131	784	0	11	786	1	4	11	219	3	0	788	172	223	605	0	0	27	141	1	3	3	127	0	75	0	43	174	3
	59	3	1	164	0	5	497	0	14	501	92	13	0	0	23	40	44	0	770	28	71	629	0	10	712	2	0	28	143	40	0	945	44	329	229	0	1	24	226	0	8	46	63	0	1	0	15	26	5
	117	0	0	208	0	185	311	0	0	701	284	195	76	0	115	38	0	0	907	27	167	325	1	31	668	1	6	3	0	16	0	411	72	361	287	0	2	40	178	0	21	911	210	0	42	0	108	68	2
	91	1	0	180	0	97	328	0	0	473	235	208	1	2	67	45	93	13	996	29	30	441	0	640	897	3	2	2	146	2	0	936	147	204	295	0	0	42	312	0	39	718	829	0	12	0	234	654	4
	93	0	0	249	0	30	467	0	0	366	143	74	4	0	713	48	1	0	392	29	662	327	0	601	907	5	0	36	328	6	0	1130	125	789	425	0	0	7	222	0	0	313	653	0	1	0	393	662	5
	28	0	0	110	0	5	451	0	0	430	70	113	333	0	711	46	276	0	678	33	726	312	0	525	782	3	26	468	256	189	0	580	134	542	510	0	1	61	97	0	1	530	697	0	1	0	222	903	3
	120	0	0	107	0	88	75	4	0	420	331	6	5	0	836	37	0	0	1050	31	674	394	140	850	723	4	38	110	238	44	0	752	718	920	624	0	0	40	240	1	0	32	745	0	0	0	8	367	5
	281	4	0	150	0	142	51	1	57	709	537	44	3	0	825	39	0	91	995	26	152	638	93	9	698	5	13	15	303	0	0	816	723	463	672	0	0	1	57	0	10	1	81	0	5	0	279	10	6
	246	0	0	189	0	107	43	1	0	530	427	129	0	20	907	43	3	0	832	31	80	367	525	785	832	112	136	29	329	1	0	611	967	468	535	0	0	0	261	0	79	1	286	0	77	0	140	216	20
	318	0	0	196	0	128	78	1	0	689	157	218	0	84	491	44	0	0	661	32	1	230	755	942	617	2	170	27	212	0	0	842	483	326	170	0	0	88	26	0	1	218	109	0	15	0	3	72	9
	98	0	0	242	0	24	98	1	278	396	142	71	2	8	876	40	1	0	589	32	86	355	928	622	633	2	2	59	257	0	0	725	318	41	166	0	0	0	99	0	0	164	429	0	46	0	6	18	30
	30	0	0	167	1	68	3	0	368	197	126	259	264	5	767	43	2	0	574	33	0	327	570	658	568	1	47	100	174	1	0	742	357	41	141	0	0	0	20	0	1	26	536	0	6	1	84	12	25
	41	0	2	261	0	1	18	1	0	508	200	119	176	33	321	40	2	0	842	32	37	393	25	313	715	3	1	25	233	18	0	735	199	256	82	0	1	9	321	0	0	114	84	0	2	0	436	1	10
	84	0	0	127	51	19	1	2	0	402	152	133	23	1	85	38	1	0	426	34	42	27	22	159	618	3	7	20	265	13	0	1089	296	315	78	0	117	25	390	0	1	324	260	0	29	0	701	19	1
	397	0	0	102	0	100	0	1	0	367	127	229	17	0	41	43	4	0	657	31	221	56	69	20	382	5	264	95	252	15	0	1035	720	463	84	0	19	70	88	0	0	72	55	0	3	0	652	28	14
	714	0	0	207	0	154	37	55	0	359	239	205	12	0	217	39	172	0	808	33	25	31	26	1	752	3	618	62	319	20	0	932	813	9	91	0	27	362	315	0	0	108	352	0	3	0	679	46	7
	718	7	1	795	0	153	62	134	0	258	214	185	21	0	494	29	1	0	777	32	10	0	20	0	867	6	549	205	296	18	0	885	769	2	484	0	20	37	172	0	615	241	9	0	2	0	614	26	7
	552	2	0	446	0	38	0	0	0	189	179	186	11	25	89	36	3	0	773	35	15	55	22	78	740	6	672	17	322	1	0	830	860	17	495	0	19	3	90	0	71	95	20	48	0	0	753	16	4
	330	0	0	309	2	140	0	0	0	202	102	172	18	9	184	34	4	0	638	33	6	0	22	75	589	3	758	42	277	25	0	675	831	14	436	0	21	8	328	0	42	49	13	1	2	0	780	0	5
	183	5	0	289	0	141	2	0	0	117	77	154	32	17	175	30	18	0	920	34	5	0	20	20	857	7	701	13	310	14	0	690	418	343	397	0	20	3	147	0	1	49	15	0	0	0	694	7	9
	207	0	0	267	0	52	0	0	0	134	109	105	38	29	734	33	10	8	873	33	15	71	17	11	760	9	620	22	135	15	0	704	22	273	409	0	21	33	58	0	19	135	78	0	1	0	678	34	7
	225	0	0	318	11	17	134	0	0	56	35	21	47	0	74	34	6	0	771	33	0	95	17	232	696	6	397	49	117	5	0	653	11	82	554	0	18	137	315	0	1	88	20	1	0	0	715	48	11
	249	0	1	281	3	1	14	0	0	266	17	49	17	0	29	172	12	0	859	35	0	37	21	100	620	6	0	30	317	5	0	785	5	391	99	0	20	0	129	0	21	39	15	0	30	0	790	91	9
	238	0	109	317	1	7	317	0	0	585	88	16	19	0	79	7	28	0	807	37	0	40	24	0	902	4	0	221	126	10	0	583	18	22	606	0	26	1	72	2	7	92	16	0	16	0	844	28	15
	306	0	549	264	127	98	159	1	0	507	51	15	45	0	3	8	5	0	728	33	4	10	23	26	910	8	0	46	287	8	0	681	11	86	583	0	22	128	320	96	11	2	106	0	1	0	783	117	13
	224	0	107	135	1	9	65	1	0	295	245	12	25	17	1	7	25	0	745	31	0	130	19	7	742	6	0	37	279	18	0	789	11	136	709	0	24	5	122	92	13	99	320	0	14	34	871	69	28
	301	48	9	202	0	2	31	0	0	447	237	41	206	0	23	8	1	0	675	30	0	63	22	13	1034	6	0	35	348	18	0	615	12	195	645	0	22	13	84	100	13	159	155	0	184	1	626	6	7
	162	115	0	162	1	17	0	0	0	187	225	75	35	477	60	7	6	0	558	23	0	1	21	122	879	5	3	247	215	5	0	721	10	492	475	0	23	29	194	0	16	36	366	0	10	0	702	8	10
	128	0	0	380	0	31	25	0	0	515	282	18	35	697	10	160	0	0	348	21	0	0	22	126	890	10	78	32	149	1	0	756	11	142	352	0	20	1	233	1	11	170	263	0	183	0	695	28	7
	147	3	2	155	1	117	4	39	0	25	265	21	46	621	0	44	22	0	188	210	0	44	21	2	638	6	3	162	191	1	0	418	123	304	594	0	23	62	341	0	16	1	181	0	46	0	624	11	5
	136	0	0	211	0	4	1	5	0	2	203	31	45	654	62	38	5	0	143	5	0	57	23	3	758	5	0	235	145	0	113	805	6	365	593	0	23	77	68	0	17	0	182	0	31	0	674	12	5
	54	3	0	186	0	2	0	0	0	35	1	6	45	643	4	45	11	0	268	10	14	24	25	25	782	8	3	84	88	0	173	994	0	695	340	1	28	13	180	0	17	6	168	0	0	0	776	5	7
	639	15	2	805	0	0	0	1	0	47	0	7	52	434	79	31	22	0	205	108	0	0	24	16	547	6	0	44	334	5	2	441	0	497	562	0	24	70	259	0	16	4	182	1	0	0	802	2	6
	424	0	0	744	0	0	8	1	0	8	138	79	48	110	1	37	1	0	253	26	0	0	26	82	552	6	4	41	209	8	1	677	0	700	806	0	25	7	182	0	16	23	138	1	18	0	818	15	14
	59	0	0	167	0	1	0	0	0	23	245	113	54	61	44	30	16	0	357	161	0	0	21	157	540	2	11	5	231	7	1	500	0	230	380	0	26	17	146	104	11	0	140	0	0	0	883	19	6
	55	0	0	352	0	0	0	0	0	6	158	26	58	123	102	31	0	0	299	627	0	136	34	13	459	3	1	163	93	0	1	735	0	75	15	0	28	174	104	0	12	66	126	0	0	0	908	8	21
	70	0	0	439	0	1	7	0	0	76	122	23	58	552	17	38	0	0	176	762	0	1	21	1	608	2	0	38	95	4	0	663	0	210	685	0	22	148	243	0	10	140	129	0	0	0	884	41	11
	55	0	14	235	0	0	0	0	0	694	246	26	45	111	6	36	0	0	170	699	0	68	19	56	529	6	6	13	221	3	0	632	0	496	927	0	27	67	497	0	13	9	199	0	0	0	767	34	8
	17	0	1	248	0	0	23	0	0	15	197	16	60	63	696	32	0	0	307	377	0	68	21	14	560	3	5	46	230	0	16	694	0	335	639	0	30	57	223	0	15	61	77	0	276	0	774	12	8
	113	0	0	748	13	0	92	0	0	56	274	18	54	82	869	36	0	0	245	35	0	116	16	229	605	3	1	39	253	12	0	728	0	511	537	0	24	1	87	0	14	49	84	0	80	0	741	3	10
	58	0	1	697	0	0	51	0	0	22	136	224	63	11	843	33	0	0	325	4	0	16	21	619	556	1	0	16	188	1	0	738	0	207	33	0	116	16	104	0	15	107	42	0	5	0	886	13	10
	14	0	0	301	0	0	64	0	0	35	223	578	217	167	204	37	0	0	354	1	4	86	20	766	696	4	42	6	102	0	0	671	0	146	87	13	65	7	120	0	16	539	102	0	26	0	703	13	9
	6	0	76	241	0	0	81	0	0	10	181	521	58	182	183	48	0	0	191	51	64	24	23	572	667	3	9	10	94	8	11	545	2	296	64	0	1	27	159	0	13	366	316	0	37	3	819	57	9
	336	0	5	383	0	0	101	0	0	0	161	504	33	57	333	36	0	0	364	122	2	27	19	58	670	2	3	21	131	3	1	492	0	259	0	0	0	98	269	0	14	398	3	0	0	2	700	165	14
	601	0	61	303	0	0	6	0	0	2	179	838	30	67	66	32	0	0	290	222	65	46	20	637	527	2	1	143	246	1	16	451	0	236	478	0	0	1	317	0	11	361	23	0	3	0	867	11	12
	13	0	38	440	0	0	2	0	0	5	52	838	31	25	19	38	0	0	103	127	19	136	22	1135	485	2	14	6	283	6	0	376	0	315	71	0	0	4	115	0	11	226	125	0	4	0	774	30	10
	342	0	0	348	0	0	1	0	0	0	137	263	29	48	3	34	1	0	232	285	43	13	22	1023	974	6	2	0	327	0	0	408	0	553	7	0	0	108	109	0	15	282	4	0	136	0	752	38	11
	421	0	0	176	0	0	9	0	0	0	77	213	35	16	51	35	211	0	315	81	13	59	22	426	860	7	31	2	242	2	11	405	0	498	0	1	0	44	389	0	14	485	0	0	2	0	865	64	12
	9	0	0	200	0	0	74	0	0	0	77	521	25	11	80	32	0	0	5	60	83	20	21	571	1226	6	38	840	164	11	0	452	0	277	2	0	0	91	373	0	14	560	26	0	4	0	788	5	7
	57	0	0	372	0	0	37	1	0	0	155	725	100	89	24	33	7	0	205	542	25	0	20	1076	643	4	18	194	227	5	0	354	0	336	0	1	52	0	344	0	13	190	5	0	8	0	632	2	8
	186	0	1	408	0	0	68	0	0	0	63	286	37	67	29	36	2	0	345	410	96	97	19	960	277	9	123	34	542	4	1	429	0	406	82	0	0	0	296	0	16	127	25	2	1	0	670	6	10
	106	9	46	264	0	0	22	0	0	3	151	646	40	41	29	35	0	0	765	250	32	31	23	86	759	6	6	1	666	8	0	251	0	252	23	0	0	72	380	0	14	175	14	9	1	0	603	5	10
	3	0	52	208	1	0	20	0	0	0	89	258	37	629	10	31	14	0	429	118	3	171	23	10	581	8	4	96	631	0	0	568	0	735	0	0	0	53	108	0	18	89	22	0	0	0	691	10	12
	48	0	0	236	0	0	43	0	0	0	5	427	35	456	4	38	3	0	776	17	8	32	19	14	660	8	0	27	63	5	12	369	0	671	0	0	39	658	92	0	15	210	38	0	0	10	725	33	22
	554	0	4	260	0	0	5	0	0	0	193	499	39	176	9	34	0	0	434	15	126	197	18	26	725	182	12	20	82	10	0	204	0	528	0	0	66	414	326	0	13	145	3	0	1	0	785	175	8
	239	0	1	958	0	0	20	0	0	0	247	230	37	115	155	33	3	0	717	1	28	282	19	223	682	3	60	245	407	4	0	153	0	336	0	0	0	477	201	0	16	87	60	10	1	1	669	33	10
	209	0	0	334	0	0	116	0	0	0	153	964	39	281	4	35	2	0	404	0	8	173	20	80	530	2	428	220	585	0	0	152	0	123	0	0	0	524	69	0	13	216	0	20	3	0	807	67	18
	159	0	0	379	0	0	356	0	0	0	22	1230	39	214	0	39	0	0	754	1	13	168	25	10	533	5	3	24	517	2	12	246	0	337	15	0	0	369	77	0	14	142	4	0	2	0	667	126	10
	87	0	0	391	0	0	12	0	0	3	88	740	45	76	0	35	0	0	663	1	25	35	19	9	446	3	0	7	260	1	81	191	0	338	198	0	0	420	153	0	12	226	31	0	0	0	728	23	25
	1	0	0	264	0	0	7	1	0	0	188	410	59	34	0	33	173	0	401	0	7	200	18	27	462	1	5	38	102	0	3	427	0	236	665	0	0	403	124	0	9	340	7	0	1	0	682	32	23
	24	0	0	278	0	0	0	0	0	49	6	1200	45	79	0	37	11	0	265	0	9	5	16	16	709	0	3	62	171	5	0	215	0	47	169	0	0	247	150	0	11	229	17	0	0	2	661	56	11
	251	0	57	354	0	0	0	0	0	0	261	787	169	23	1	30	35	0	244	3	4	74	2	15	705	1	59	67	447	2	1	243	0	154	51	1	0	272	186	0	11	217	0	6	0	0	706	19	63
	53	0	0	207	0	0	1	0	0	86	342	278	443	4	1	38	87	0	8	0	18	29	5	64	541	0	0	17	359	0	0	95	1	278	1	0	44	429	209	0	10	361	0	0	1	0	795	27	6
	67	0	0	241	0	0	0	0	0	3	120	41	365	139	11	38	8	0	2	1	8	25	8	145	578	2	309	1	244	5	0	225	0	406	1	0	0	568	152	0	10	370	135	114	0	0	736	53	8
	3	0	0	410	0	0	0	0	0	0	220	43	704	48	41	28	86	0	2	1	7	1	2	32	450	1	380	116	209	13	0	154	0	354	0	1	0	456	144	0	12	289	42	3	1	0	725	48	8
	3	0	96	347	0	0	1	0	0	0	19	136	1	27	9	28	9	0	0	2	53	5	284	15	484	21	303	45	507	0	0	350	0	93	0	0	0	476	407	0	6	181	7	1	0	27	691	35	8
	13	11	43	378	0	0	0	0	0	0	405	17	147	21	8	41	4	267	3	0	50	4	181	4	404	4	234	30	656	1	0	225	0	185	0	0	0	276	264	0	9	465	0	0	0	0	670	8	6
	17	0	0	566	0	0	120	0	1	0	331	34	0	24	2	28	9	227	44	1	11	125	98	9	368	0	4	30	365	0	130	116	106	37	0	0	4	465	329	0	5	620	1	13	1	0	635	23	4
	260	0	0	384	0	0	51	139	54	0	381	106	0	15	1	32	2	20	0	1	4	229	19	42	544	2	100	53	294	0	3	292	120	170	0	0	0	686	490	0	6	436	1	0	0	0	664	3	212
	90	0	4	575	0	0	31	0	1	0	60	93	0	78	2	40	1	17	0	0	16	87	35	39	281	13	481	29	196	2	0	175	0	383	0	0	0	577	284	0	6	415	0	0	1	19	806	23	61
	368	0	213	566	0	0	41	0	9	0	115	189	0	39	2	31	5	3	44	1	105	111	328	30	1024	9	195	22	200	0	0	474	283	402	0	0	0	643	217	0	6	698	9	0	0	0	704	33	19
	92	0	66	225	0	0	20	0	0	0	113	151	0	51	0	37	7	3	53	81	59	74	144	36	430	4	75	46	367	6	0	502	0	310	6	0	0	258	88	73	9	591	13	0	0	0	818	12	31
	339	0	16	413	0	0	1	0	30	0	301	84	0	120	6	36	359	5	236	3	10	276	155	28	591	2	77	34	210	1	0	724	0	158	0	4	0	24	95	1	8	337	27	0	0	0	776	8	19
	114	0	74	336	0	0	0	0	1	0	145	42	0	15	2	220	161	2	330	2	14	165	10	132	660	8	65	29	242	154	0	798	0	294	0	0	0	9	191	0	3	571	150	0	0	0	684	1	28
	93	0	79	493	0	0	13	0	0	8	180	83	0	10	0	6	2	3	153	0	13	171	247	120	701	5	67	31	172	1	0	717	0	238	0	2	81	31	146	0	2	394	11	1	0	0	667	21	19
	36	55	31	318	0	0	0	1	1	0	139	7	0	2	18	4	6	13	128	0	12	20	123	26	241	6	109	25	208	0	0	741	0	238	28	0	1	4	283	0	4	379	42	0	3	0	694	12	202
	335	0	54	384	0	0	17	0	0	123	109	241	0	3	11	222	8	9	113	2	12	26	97	37	186	107	72	25	175	5	0	708	0	418	0	0	0	0	204	9	38	154	2	0	0	0	779	55	142
	161	0	74	303	0	0	2	0	0	0	183	18	0	19	3	7	2	3	114	4	10	210	23	23	289	1	48	20	269	0	0	740	3	135	4	0	1	40	71	0	22	556	47	0	0	0	805	11	14
	126	0	86	303	0	0	1	0	2	1	196	15	0	45	10	20	3	3	30	1	77	185	44	18	256	102	32	19	257	0	0	806	0	249	1	0	0	1	268	0	0	830	0	0	0	0	891	745	433
	309	0	36	461	0	0	17	0	0	0	85	9	0	607	4	226	3	0	199	2	0	40	32	23	413	20	72	27	246	0	0	510	0	576	0	0	0	0	406	0	1	851	0	0	0	0	682	789	429
	151	0	32	547	0	0	0	0	0	2	230	0	0	123	6	2	14	0	283	2	0	5	46	23	575	7	216	26	315	1	15	772	0	431	0	0	0	6	122	0	1	785	13	1	0	0	772	853	647
	109	0	69	706	0	0	4	0	32	365	346	3	0	134	3	4	5	5	308	3	2	4	31	19	678	9	47	21	283	0	1	831	0	566	0	0	0	12	215	0	0	583	1	0	0	0	766	670	0
	449	0	71	819	2	0	53	0	1	155	164	4	0	26	0	1	10	8	237	5	0	13	61	14	701	12	140	21	222	0	0	749	0	542	0	0	0	19	159	125	9	745	2	0	0	0	1019	706	0
	734	0	55	767	0	0	40	0	0	24	325	1	0	32	1	0	3	1	277	4	0	229	29	29	734	14	3	23	318	54	0	807	0	409	0	0	0	1	118	0	20	12	64	0	0	0	881	292	0
	637	0	86	801	0	0	120	0	0	13	341	0	0	0	0	208	1	0	316	8	2	59	46	21	677	16	11	24	191	1	0	787	1	229	0	0	0	3	53	0	0	104	0	0	0	0	757	162	5
	54	78	53	344	166	0	1	0	0	17	294	2	0	55	2	2	3	3	255	6	0	3	37	22	634	4	41	27	165	2	0	712	0	348	0	0	0	15	74	0	46	43	11	0	0	0	883	110	1
	105	3	98	469	582	0	63	0	0	0	165	1	0	7	3	211	0	2	144	7	0	119	53	11	685	3	272	23	191	24	0	750	0	635	0	0	0	3	96	1	1	0	1	0	0	0	647	139	0
	44	1	187	552	621	0	88	165	0	0	161	1	0	0	9	1	0	2	130	5	1	68	42	23	882	1	528	24	271	0	4	648	0	861	0	0	0	6	194	1	0	0	86	0	0	2	697	45	0
	100	0	90	756	108	0	107	255	0	0	175	0	0	1	3	0	0	1	189	3	44	176	32	2	1000	4	87	24	266	1	0	456	59	869	0	0	0	8	156	0	2	0	56	0	0	0	795	321	1
	4	0	9	790	43	0	78	140	0	0	107	3	0	0	0	0	244	1	181	3	25	52	28	2	898	3	34	27	155	2	0	691	0	642	0	0	0	29	286	0	0	0	65	0	0	0	802	198	0
	75	0	14	561	33	0	1	7	0	0	54	0	0	0	47	0	102	1	252	6	22	28	42	2	937	2	154	24	176	0	0	756	0	599	0	0	0	14	367	0	14	2	20	2	0	0	775	190	1
	53	0	37	585	326	0	1	5	0	0	95	1	9	0	18	0	15	2	111	2	20	1	34	4	491	2	10	26	241	14	1	410	0	856	0	0	0	9	475	0	8	0	351	2	0	0	615	305	1
	199	0	50	360	578	20	6	12	0	0	14	11	0	0	2	1	18	1	147	3	72	88	62	9	1002	3	36	25	161	9	0	243	0	971	0	0	0	15	496	0	1	0	147	0	0	9	766	103	2
	71	0	52	565	641	186	49	0	0	0	0	7	3	5	0	0	13	1	187	4	18	142	48	6	728	1	30	23	155	0	0	637	0	827	0	0	0	20	222	1	4	0	158	0	0	16	746	267	0
	87	0	50	585	89	1	43	0	40	0	0	0	0	4	1	166	8	0	313	3	26	776	86	8	593	1	39	23	422	6	0	728	0	908	0	0	0	13	291	0	22	0	12	0	0	2	719	283	0
	57	0	61	180	36	0	20	0	0	14	345	14	0	2	17	2	3	0	338	6	14	179	486	7	703	0	6	28	230	14	0	572	0	980	0	0	0	11	251	0	0	0	10	0	0	1	634	502	1
	7	4	48	147	7	1	20	0	0	4	40	16	0	32	83	0	56	2	267	6	15	33	344	23	800	0	269	23	237	0	0	795	76	900	0	0	0	12	235	0	0	0	6	0	0	0	618	352	0
	1	1	9	206	28	0	23	65	1	0	46	33	0	94	3	0	1	4	58	2	94	231	314	6	654	1	623	30	180	1	0	651	0	806	0	0	0	257	741	0	5	0	23	0	0	0	594	354	8
	45	0	13	214	21	0	45	1	0	0	68	5	0	44	6	0	26	0	113	1	18	108	578	11	663	2	491	777	67	0	4	775	0	542	0	0	47	80	757	0	0	0	3	0	0	0	561	795	17
	465	0	10	200	1	0	81	1	0	0	134	13	0	137	4	1	16	0	185	227	13	509	436	8	720	1	72	930	251	0	0	215	0	190	1	0	161	3	748	0	0	0	51	0	0	0	593	724	19
	389	0	3	133	0	0	22	177	0	6	188	9	15	590	0	0	6	3	145	0	4	780	2	9	462	1	0	636	309	2	0	113	0	72	0	0	40	2	540	0	24	89	216	0	4	0	747	534	3
	647	0	5	34	1	0	61	0	0	0	89	2	0	504	2	0	133	0	204	0	33	713	1	90	608	122	0	515	192	54	0	224	0	114	0	0	0	1	738	0	37	3	177	0	0	0	251	488	0
	458	0	4	34	0	101	13	0	0	0	74	0	0	757	14	0	65	0	44	0	10	647	0	10	591	4	1	487	15	17	0	233	0	747	0	8	1	1	702	0	13	0	171	0	0	28	32	496	1
	412	0	1	479	0	29	10	0	153	0	201	58	0	369	1	0	7	1	37	0	101	556	5	13	381	101	18	783	109	0	0	326	0	722	0	0	0	2	636	0	74	0	171	0	0	0	10	220	1
	257	62	2	603	176	1	35	1	0	0	172	0	1	743	1	0	5	0	79	0	19	170	25	16	833	73	0	290	119	14	0	221	0	719	0	0	0	2	604	0	5	0	161	66	0	0	304	537	8
	425	1	3	453	0	0	9	0	0	0	156	2	115	207	5	0	15	267	111	0	6	0	0	16	549	2	0	302	213	0	235	199	87	781	0	0	0	0	787	0	0	0	187	16	0	0	185	912	5
	438	0	2	460	0	0	7	0	0	1	148	542	2	11	0	202	0	12	404	0	8	0	18	12	412	1	0	324	224	1	0	131	0	933	0	0	0	0	801	0	0	0	101	644	0	0	190	649	8
	214	0	8	574	0	1	67	8	0	0	248	504	0	5	2	1	8	0	398	1	4	0	0	14	745	4	3	534	50	14	0	111	0	990	0	0	0	1	905	0	0	0	87	6	0	0	292	685	15
	74	137	6	629	0	1	31	34	0	0	259	229	0	5	0	220	7	0	153	31	3	0	1	11	826	0	0	721	1	0	0	91	0	854	0	0	0	1	659	0	0	0	150	0	0	0	265	707	21
	220	3	5	325	0	0	28	114	3	0	190	329	0	15	0	0	18	0	280	268	1	0	0	9	666	2	0	834	1	6	1	69	0	939	0	0	0	0	467	0	0	0	333	88	0	0	85	656	6
	41	3	2	625	0	0	9	334	0	0	108	239	0	5	0	0	4	0	257	0	13	0	0	28	748	6	0	771	0	0	0	7	0	569	104	0	0	0	56	0	0	0	243	61	0	0	8	684	2
	246	49	1	874	103	4	38	344	0	8	184	431	0	6	0	0	2	0	266	1	2	0	1	105	274	3	0	811	0	4	0	123	1	18	0	0	0	0	13	0	1	0	223	1	0	0	0	776	2
	320	0	7	494	4	3	49	0	0	2	60	17	1	15	43	0	3	0	119	0	5	0	0	26	173	2	0	731	0	0	0	61	2	0	0	0	0	2	5	0	0	0	155	0	0	0	106	655	4
	78	0	12	105	0	118	23	0	0	24	88	1	0	68	2	0	477	2	74	30	55	0	0	34	460	2	0	535	0	2	1	98	0	0	0	0	0	2	13	0	0	0	102	0	0	0	5	213	1
	265	0	2	0	1	2	27	0	0	1	76	5	0	4	3	0	228	0	118	0	82	0	0	26	52	5	50	266	1	0	0	87	0	3	0	0	0	0	50	0	0	0	140	0	0	9	14	12	2
	37	0	92	3	0	0	21	0	0	0	70	0	1	8	0	1	168	0	65	0	70	0	0	25	760	2	24	78	0	1	0	133	0	0	0	0	0	0	46	0	0	0	179	0	0	0	12	315	3
	78	0	200	41	0	0	167	0	0	4	56	28	162	10	9	0	66	0	251	1	130	4	2	26	619	2	203	46	407	0	0	139	0	0	2	239	1	0	72	0	0	1	91	0	0	0	10	85	1
	250	0	15	2	0	0	33	0	0	0	121	0	54	11	1	0	138	0	54	1	143	269	0	24	156	1	38	2	706	0	0	85	0	6	5	111	0	0	88	0	1	0	5	1	22	0	1	327	1
	260	1	14	3	1	0	24	0	0	0	118	0	1	21	5	0	28	53	49	0	10	0	0	37	309	0	69	13	622	0	0	72	0	0	0	63	0	1	80	0	0	0	14	0	55	0	3	350	1
	84	0	19	29	0	0	176	0	0	0	197	2	0	12	11	0	5	22	23	0	17	5	1	20	275	1	61	35	738	0	0	94	0	10	0	96	0	1	17	0	0	0	67	0	91	0	17	134	0
	78	0	0	2	0	0	603	0	0	0	1	1	0	0	1	0	1	0	17	0	5	1	2	22	0	0	57	74	648	0	0	130	0	0	0	141	0	1	82	0	0	7	23	2	0	0	5	0	2
	26	20	374	0	0	0	772	0	0	0	27	22	0	1	4	0	4	0	40	1	6	0	112	20	1	0	101	1	658	0	0	99	0	0	0	345	0	5	14	0	1	0	8	11	1	0	41	0	74
	115	0	645	9	0	0	219	0	0	0	208	45	0	49	0	0	0	0	226	0	9	0	6	16	0	3	91	4	856	2	0	148	0	0	0	210	47	0	3	0	0	0	37	0	58	0	633	0	229
	26	16	781	18	0	0	95	0	0	0	42	0	0	28	0	0	194	0	49	0	5	4	4	17	0	1	71	2	636	0	0	221	0	0	0	193	0	2	0	0	3	0	97	0	0	0	282	1	31
	144	0	303	20	227	0	31	0	0	6	55	0	0	0	11	0	574	28	28	0	1	25	9	21	0	0	79	3	344	1	0	145	0	0	2	56	0	1	1	0	0	0	68	0	0	0	132	0	33
	282	0	6	17	32	0	31	0	0	0	29	18	0	2	0	0	308	27	43	0	9	0	94	21	2	1	71	60	511	0	0	308	0	0	0	237	0	1	1	0	164	0	144	0	0	0	93	0	179
	5	0	5	0	6	0	394	0	62	0	142	0	93	57	9	0	408	41	221	0	15	56	1	17	13	0	71	0	187	0	0	363	0	0	5	126	0	0	3	0	2	0	23	0	0	0	109	0	80
	278	0	277	0	6	0	306	0	0	0	41	0	0	5	0	0	159	0	45	0	3	0	12	32	0	0	73	1	7	0	0	423	0	0	1	146	0	112	0	0	285	0	16	0	0	0	22	0	67
	143	0	11	0	17	0	33	0	0	0	39	1	0	1	1	0	175	24	32	0	4	0	0	17	0	0	85	0	90	0	5	544	0	0	1	299	0	9	7	0	70	0	13	0	0	0	53	0	81
	238	0	0	148	24	0	58	0	0	0	37	13	0	1	79	0	154	0	97	0	2	1	1	20	55	0	80	0	9	0	0	520	0	0	0	222	0	125	0	0	0	0	119	0	1	0	468	0	59
	496	0	0	9	10	0	123	0	0	0	24	0	0	1	295	0	17	0	156	0	6	0	8	17	20	1	84	0	62	0	0	492	0	0	1	0	0	15	0	0	14	0	16	3	1	15	66	0	55
	639	0	0	30	5	0	32	0	30	23	66	0	141	3	6	0	7	0	176	8	0	0	4	29	0	1	95	0	2	0	0	407	30	0	0	0	0	3	0	0	19	19	15	0	0	0	145	0	60
	395	0	0	38	126	0	571	0	0	80	2	0	63	9	0	0	132	19	94	12	23	0	19	22	0	2	91	0	10	0	0	87	124	0	0	0	0	2	0	0	1	0	66	0	0	0	31	0	67
	658	19	0	23	28	0	375	0	0	342	21	0	0	5	4	0	128	18	38	2	0	0	3	14	2	0	100	3	1	0	0	26	267	0	14	0	0	4	87	0	0	0	8	0	0	15	35	0	59
	128	5	0	98	15	0	363	0	0	88	104	0	83	6	5	0	10	0	88	0	6	0	17	18	0	0	104	6	0	0	0	16	248	0	23	0	0	5	3	0	1	0	13	0	142	4	119	0	107
	39	0	0	3	16	0	507	0	0	52	165	0	6	12	10	0	7	0	18	0	18	0	4	10	1	0	112	12	1	0	0	66	88	0	0	0	0	150	0	0	0	0	3	19	0	0	20	0	50
	121	0	0	23	36	0	298	0	0	68	11	0	0	8	0	0	3	1	10	0	12	128	1	25	6	0	98	2	2	3	0	3	77	0	0	0	0	1	0	0	13	0	2	13	42	0	94	1	51
	80	0	0	10	30	0	157	0	0	49	18	1	0	8	0	0	2	0	14	0	6	0	1	10	0	1	78	12	2	0	0	49	0	0	0	0	0	0	0	0	0	2	0	0	53	0	40	0	67
	38	0	67	9	64	0	201	0	0	69	98	0	0	8	0	0	6	0	9	0	3	19	29	209	0	0	75	2	0	0	0	200	0	0	0	0	0	0	0	61	0	0	0	0	2	0	58	0	53
	1	0	0	97	80	0	25	0	0	64	24	0	0	14	2	0	2	1	63	0	10	0	20	69	1	0	74	8	1	0	0	105	1	0	0	0	0	0	0	9	0	0	0	0	0	0	73	0	57
	53	0	0	1	105	0	285	0	0	94	54	0	1	12	0	0	7	0	96	0	14	9	36	4	1	0	67	6	1	0	0	64	0	0	0	0	1	0	1	0	0	0	0	5	0	0	33	14	67
	55	0	1	5	76	0	377	0	0	54	155	0	0	16	0	0	5	0	205	0	0	0	157	149	0	0	70	1	3	0	0	38	0	0	0	1	0	2	0	0	0	0	38	4	1	0	86	0	52
	59	0	0	50	85	0	258	0	0	61	28	0	0	11	0	0	3	0	192	0	6	0	42	8	8	0	62	0	0	0	0	488	0	0	0	0	0	0	6	0	0	0	1	0	0	0	45	0	77
	29	0	0	0	43	0	44	0	0	77	115	0	0	10	0	0	4	0	210	0	9	0	45	19	1	0	96	7	0	0	0	550	0	0	0	1	0	1	5	0	0	0	0	0	0	0	73	0	69
	35	0	0	1	31	0	258	0	0	79	4	0	0	6	0	0	1	0	79	0	6	0	42	8	0	6	225	0	0	0	0	752	0	0	2	0	0	1	0	0	0	1	0	0	0	0	48	0	81
	42	0	0	1	18	0	214	0	0	53	1	0	0	20	0	0	10	0	159	0	0	0	40	5	1	1	54	2	0	0	0	778	0	11	0	0	0	1	8	0	0	1	0	0	0	0	19	2	83
	22	41	0	20	17	0	648	0	0	85	1	0	0	3	0	0	94	3	95	0	8	0	41	8	1	0	26	3	1	11	0	789	0	0	0	0	0	0	1	0	26	0	0	0	0	0	83	0	91
	64	0	0	49	36	0	411	8	0	71	1	0	0	10	16	0	4	0	27	0	4	0	37	2	0	0	27	2	1	0	0	39	0	3	0	0	0	20	4	0	0	0	0	65	0	0	78	4	92
	27	0	0	49	17	0	450	0	0	81	148	0	0	3	0	0	4	0	79	1	3	0	39	2	20	112	56	7	0	0	0	95	0	7	0	0	0	11	1	0	0	15	0	96	0	0	59	0	100
	133	0	0	34	18	0	533	0	0	67	44	0	0	5	0	0	1	2	29	4	10	0	37	96	0	303	24	0	0	0	11	4	0	0	2	11	10	1	0	0	0	1	1	122	0	0	69	0	101
	23	0	0	3	15	0	858	0	0	83	78	0	0	46	0	0	12	0	199	0	6	0	42	11	1	123	32	0	3	0	0	23	1	0	0	0	0	0	438	0	0	0	0	2	0	0	125	0	103
	204	0	63	2	116	0	952	0	0	85	52	0	0	0	0	0	1	0	79	0	2	0	37	23	1	26	46	1	2	0	0	535	0	0	0	136	0	53	74	0	0	0	0	1	0	0	53	0	116
	627	0	104	37	280	0	1073	0	0	85	72	0	1	4	0	0	1	0	559	0	151	0	32	21	250	31	37	0	1	0	0	831	0	0	0	0	1	68	1	0	0	6	2	0	0	0	38	0	116
	184	0	2	15	18	0	961	0	0	95	102	0	0	1	0	0	0	4	383	0	312	0	36	48	0	9	37	0	0	0	0	770	4	0	0	1	0	15	0	0	0	22	4	0	0	0	178	8	114
	120	0	0	16	0	0	789	0	0	74	162	0	0	24	0	0	0	25	174	0	486	0	44	13	1	13	43	5	1	0	0	735	0	0	0	1	0	2	0	0	0	2	1	0	0	0	61	1	107
	115	0	1	7	0	0	850	0	0	82	103	0	0	3	0	0	1	0	166	0	291	0	34	3	5	3	31	0	3	0	0	612	0	0	0	0	0	2	0	0	17	1	1	0	59	0	81	0	120
	522	0	0	9	4	0	662	0	0	98	47	0	220	15	4	0	0	2	189	0	639	0	43	152	1	83	32	0	0	0	0	736	0	0	0	0	0	2	0	0	0	0	4	6	15	0	63	0	285
	551	0	0	26	0	0	202	0	1	88	207	0	0	95	0	0	3	0	209	0	195	0	37	12	0	124	38	0	12	0	0	723	0	0	0	0	0	4	0	0	0	0	5	3	0	0	82	0	36
	377	0	0	1	0	0	263	0	0	107	106	0	0	8	0	0	7	0	312	0	1	0	32	10	158	22	44	83	0	0	11	822	0	0	0	5	0	2	0	0	0	0	6	2	0	0	24	4	7
	278	6	0	10	0	0	18	0	0	95	364	0	0	6	0	0	1	0	75	0	1	0	34	12	0	3	33	6	0	0	0	700	0	0	0	0	0	0	0	0	0	34	4	37	0	0	94	0	1
	313	30	0	6	0	0	6	0	0	84	14	0	33	23	3	0	480	0	46	0	29	1	39	8	0	5	39	5	0	0	3	721	0	0	0	0	0	4	48	0	0	0	6	51	0	0	35	0	2
	205	6	0	8	8	0	28	5	0	97	23	0	41	11	0	0	36	0	198	0	0	0	36	59	0	3	27	2	0	0	0	658	0	0	0	0	0	2	0	191	0	1	8	3	29	0	60	0	6
	556	1	0	3	0	14	0	0	0	64	102	0	11	12	2	0	8	0	116	1	0	0	37	14	0	3	36	0	1	0	0	512	0	0	1	0	0	123	1	0	0	0	9	29	0	0	25	0	1
	414	0	0	5	0	36	13	0	0	78	246	0	0	5	1	0	11	0	18	0	11	0	40	11	0	3	72	1	0	0	0	681	1	0	22	1	0	1	0	0	2	3	8	6	0	0	28	0	0
	710	0	0	4	15	1	9	0	0	68	149	0	0	5	0	0	3	0	35	56	0	5	32	8	19	2	22	1	0	0	0	786	0	0	0	3	0	11	0	1	0	7	4	1	0	0	149	0	31
	974	0	0	12	0	0	0	0	0	62	730	0	0	32	0	0	11	0	54	257	0	50	27	9	0	8	32	0	1	0	6	620	0	0	0	52	1	1	0	0	0	0	7	0	0	0	30	0	27
	820	0	0	16	0	1	4	0	0	78	295	0	0	29	0	0	19	0	106	2	0	0	23	10	0	7	30	0	1	0	3	574	2	0	0	26	0	6	0	0	0	0	17	0	0	0	162	0	172
	902	0	0	11	0	13	1	0	0	78	905	0	1	1	0	0	205	0	107	0	0	15	11	17	0	4	56	5	0	0	0	552	0	0	1	112	0	15	0	0	0	2	17	5	1	0	12	0	15
	934	0	0	7	0	1	0	0	0	118	989	0	0	56	0	136	40	0	83	1	0	30	14	10	0	3	21	0	30	0	0	441	0	0	0	70	0	20	1	0	0	0	53	1	217	0	53	0	11
	168	0	0	11	0	0	31	0	0	90	808	0	0	47	0	5	44	0	19	1	0	1	35	3	0	4	11	0	0	0	1	424	0	0	0	160	0	6	0	0	0	22	15	0	0	0	11	0	8
	56	0	0	6	0	0	0	0	0	92	637	0	0	7	0	0	13	0	103	2	7	103	17	5	0	4	5	0	0	254	0	789	1	1	0	198	160	15	0	0	0	9	8	0	0	0	6	0	6
	131	0	0	7	0	0	1	16	1	89	255	0	0	146	10	1	45	0	249	2	0	18	28	7	0	5	8	3	0	8	0	776	0	0	38	188	149	9	0	0	0	0	12	0	148	0	39	0	7
	34	71	0	172	0	0	7	1	0	88	111	1	0	1	1	135	7	0	90	1	0	11	182	23	0	9	26	0	0	41	0	736	0	1	1	76	3	115	0	0	0	0	12	0	11	0	9	0	1
	0	15	0	14	0	0	92	0	0	103	290	26	0	1	0	4	36	0	191	1	0	3	6	10	0	6	9	4	1	280	0	893	0	0	0	41	1	4	70	0	0	0	12	0	6	0	208	0	38
	1	0	0	5	0	0	247	0	2	119	2	0	1	74	7	12	39	0	288	1	0	2	0	69	0	4	14	0	1	115	0	632	32	0	0	62	3	4	0	0	0	0	82	0	32	68	305	0	67
	2	0	0	18	0	0	48	0	0	113	231	3	0	18	5	1	13	0	31	0	3	42	21	128	0	6	18	0	1	0	0	773	2	0	6	129	1	0	1	0	0	0	33	5	1	0	85	0	5
	6	1	0	0	0	0	32	0	0	103	220	0	0	0	0	0	16	0	25	0	0	0	1	0	0	3	36	0	4	0	0	764	19	0	247	51	3	0	197	0	27	6	5	0	19	2	29	94	4
	5	0	0	0	0	0	24	0	0	108	225	2	0	1	0	0	16	0	157	2	5	79	243	5	0	6	22	0	2	0	120	859	0	0	36	402	3	1	2	0	0	0	0	0	0	0	437	0	4
	3	0	0	21	0	0	33	58	0	86	81	0	0	22	0	0	168	0	243	4	0	14	0	0	0	2	9	0	1	0	135	1023	0	37	73	53	1	0	135	0	0	0	43	0	1	0	808	7	180
	0	15	0	2	0	0	34	20	0	86	113	0	41	0	17	0	310	0	104	2	5	54	4	0	0	3	24	2	2	0	5	993	372	1	144	100	0	0	0	0	0	0	0	0	0	0	512	11	38
	8	0	0	15	0	0	44	0	0	169	137	0	1	28	0	3	71	0	260	1	4	1	2	0	0	3	16	4	2	0	1	1061	54	0	3	178	0	0	19	0	0	0	1	0	1	0	30	0	26
	0	0	0	26	11	0	29	0	0	73	231	0	0	0	0	0	163	0	86	1	0	7	4	0	28	2	21	0	6	0	2	1089	0	22	25	35	18	0	4	0	0	0	1	92	52	0	0	0	37
	3	3	0	4	0	7	48	0	0	63	201	0	0	0	0	0	63	0	81	1	0	1	1	0	19	6	18	3	9	0	1	1048	0	0	2	92	17	0	0	0	0	7	2	646	4	0	0	0	30
	0	0	0	35	0	5	30	26	0	52	182	0	0	8	0	0	38	9	33	0	3	0	3	0	1	5	10	1	45	0	0	871	0	4	16	0	0	0	0	0	0	0	3	493	0	0	0	4	35
	0	0	0	22	1	80	31	37	106	57	219	0	0	0	0	0	20	92	10	1	4	4	1	0	71	3	28	0	2	0	2	1099	0	2	4	17	61	0	197	0	0	2	1	278	0	0	0	1	36
	0	0	0	0	0	0	32	38	176	67	99	0	0	0	0	0	29	0	12	0	0	0	8	0	33	30	16	0	2	0	0	1079	0	262	6	0	27	1	76	0	0	1	4	5	0	0	10	0	30
	37	0	0	0	0	1	75	298	0	56	129	5	2	0	0	152	17	0	5	1	0	22	2	0	2	21	164	127	11	0	130	1023	0	0	6	0	16	0	155	0	0	0	4	17	0	0	2	1	30
	523	0	0	0	0	0	32	542	0	55	180	1	0	0	0	0	0	4	2	0	0	0	4	3	12	8	20	0	1	0	83	945	0	0	8	0	0	0	47	1	1	12	5	0	0	0	0	0	26
	569	0	0	0	0	0	99	35	0	62	446	3	0	0	0	0	8	2	32	3	107	13	169	6	576	12	4	27	36	0	0	1030	68	0	7	0	76	2	82	0	0	0	8	3	0	0	3	2	28
	222	0	0	26	0	1	30	202	0	69	87	0	0	0	0	0	32	0	5	2	3	23	8	0	516	62	26	0	0	0	0	963	0	88	3	0	0	0	77	0	85	1	7	0	0	0	0	44	26
	3	4	0	4	0	0	47	765	0	60	150	2	0	0	0	0	8	0	20	0	2	0	3	37	133	76	32	7	5	0	1	963	0	31	101	0	0	3	104	7	94	0	10	0	0	0	0	1	19
	1	0	0	0	0	0	38	715	0	66	238	54	0	0	0	0	110	12	2	1	5	0	0	0	0	9	5	3	1	0	0	937	0	0	29	0	0	0	87	0	95	0	11	0	0	0	5	0	34
	0	0	0	0	0	151	36	107	16	60	240	4	0	0	1	0	13	12	7	0	2	0	153	9	2	10	38	0	1	0	384	295	0	0	5	2	0	10	160	0	3	0	5	0	0	0	17	0	34
	0	0	0	0	0	2	37	6	3	79	196	1	0	0	0	29	100	0	0	3	1	0	50	0	0	20	3	4	0	0	400	280	0	1	7	0	0	0	68	0	20	3	9	0	0	0	3	0	16
	0	0	0	24	0	0	44	7	0	67	294	1	0	3	0	0	28	0	12	1	4	2	38	0	1	12	554	0	36	0	783	453	19	0	2	0	0	129	65	0	0	0	11	0	0	63	0	0	40
	0	0	0	0	0	0	44	5	18	72	224	0	0	0	0	182	265	0	39	0	7	0	49	0	1	26	322	0	22	0	591	829	49	0	2	0	0	4	128	0	0	0	7	7	0	0	0	22	29
	0	0	0	0	0	1	35	9	0	76	316	2	0	0	0	0	53	0	4	3	2	0	45	0	1	7	329	3	0	0	474	806	0	0	2	0	0	1	76	0	0	67	6	0	0	0	0	1	24
	0	0	157	2	0	0	37	95	0	99	4	0	0	0	0	0	86	0	1	2	2	0	37	4	1	14	767	3	11	0	374	424	0	0	2	0	0	2	40	0	0	0	12	0	0	0	0	0	20
	0	55	4	5	0	0	37	115	0	89	228	3	0	0	0	0	36	0	5	2	2	0	42	0	3	10	488	0	9	0	641	618	0	0	4	0	0	1	119	0	21	0	11	0	0	0	0	0	17
	0	9	64	0	0	0	69	36	0	93	228	0	0	0	0	0	29	0	0	3	5	0	41	154	2	15	19	114	1	0	500	465	0	0	17	0	0	2	56	0	3	10	11	2	0	0	0	0	9
	0	0	35	0	0	0	72	4	0	97	10	2	0	0	0	0	1	0	3	4	0	0	41	45	1	13	49	0	0	0	692	574	0	0	0	0	0	0	78	0	0	0	17	0	0	0	0	2	23
	0	279	0	0	0	0	28	2	0	92	0	30	0	0	83	0	43	0	1	1	5	4	36	0	1	10	148	0	0	0	264	301	0	0	1	0	0	2	51	0	0	0	13	0	0	0	0	0	7
	0	592	0	0	14	0	29	0	0	90	156	0	0	0	88	0	39	0	1	2	6	0	384	1	0	19	17	1	21	0	2	482	0	0	1	0	0	1	88	0	0	0	12	0	0	1	0	0	7
	0	356	0	0	16	104	31	1	0	78	187	1	0	0	1	0	8	0	2	2	1	0	682	2	1	23	36	1	3	0	166	414	0	0	1	0	0	0	54	1	0	0	136	1	0	0	0	4	2
	0	48	1	0	0	0	26	1	0	92	205	2	270	0	19	0	5	0	36	3	11	0	289	0	2	17	11	0	8	0	185	487	0	0	3	0	0	1	171	34	0	0	197	0	0	0	0	2	12
	0	0	0	0	0	0	29	1	0	162	34	0	3	0	4	0	548	0	90	5	11	0	3	2	0	11	80	0	0	0	4	516	0	0	0	0	0	0	78	0	0	0	31	2	0	0	0	0	11
	0	1	0	0	0	0	70	1	0	70	0	0	39	0	2	0	187	0	1	3	6	0	0	0	0	24	46	6	35	0	62	402	0	0	1	0	0	2	23	0	1	0	0	2	0	1	1	1	4
	0	0	0	0	0	0	24	0	0	69	73	1	25	0	44	0	26	0	0	1	4	0	0	12	0	8	68	0	6	0	40	782	1	0	62	0	0	0	34	0	0	0	15	0	0	0	400	0	8
	0	0	0	0	0	117	20	1	0	74	1	48	3	0	0	0	32	0	7	1	5	0	0	0	1	31	190	0	1	0	97	396	0	0	218	0	0	0	93	0	0	0	0	0	0	0	103	1	168
	0	0	0	0	31	16	80	1	0	62	3	0	0	0	1	0	21	0	0	3	0	0	0	0	1	24	112	0	1	0	504	361	0	0	3	0	0	1	81	0	16	0	1	0	0	0	31	2	1
	0	0	0	0	0	0	21	1	0	68	0	2	183	0	0	146	340	0	0	120	12	4	0	44	1	9	108	0	1	0	320	661	0	0	18	0	0	0	86	0	0	0	0	0	0	0	25	0	1
	0	0	0	0	0	0	22	2	0	62	52	4	157	53	0	0	204	0	27	1	6	0	0	2	1	7	95	0	1	0	329	789	0	0	1	0	0	5	60	0	0	0	0	1	0	0	28	23	0
	0	0	0	2	0	78	27	1	0	176	1	1	0	54	13	0	4	0	2	0	6	0	0	30	2	30	83	81	1	0	213	610	0	0	27	0	0	0	58	0	0	0	0	2	0	0	31	41	4
	0	0	1	0	0	309	22	1	0	39	0	0	30	0	4	1	1	0	117	1	2	0	0	23	3	7	100	3	1	0	90	237	0	0	26	0	0	0	75	0	0	0	0	0	0	0	151	2	15
	0	0	0	0	0	604	23	0	0	48	1	2	5	46	21	0	5	0	6	52	9	1	0	5	0	14	61	6	51	0	53	680	0	0	0	0	0	0	34	112	1	0	0	0	0	0	18	1	1
	0	4	0	0	0	262	21	1	0	48	0	2	5	0	0	0	4	0	47	0	5	0	0	0	0	17	69	17	4	0	202	327	0	3	0	0	0	0	39	0	0	0	4	0	0	0	50	182	2
	0	0	0	0	5	0	21	0	0	168	5	0	23	0	0	0	114	0	3	0	9	0	0	291	1	19	42	15	149	0	307	298	0	7	0	35	0	1	60	0	5	0	0	0	0	0	14	16	1
	0	0	0	0	33	1	21	1	0	3	0	22	134	0	0	0	4	0	3	1	169	0	0	152	1	9	97	0	3	0	92	282	0	0	41	0	7	2	71	0	6	0	0	0	0	0	11	1	0
	0	226	0	0	101	0	23	0	0	0	82	45	256	0	20	0	0	133	4	0	38	0	0	55	29	31	33	14	580	0	77	458	0	0	3	1	170	0	22	0	0	0	2	0	19	0	9	0	0
	133	0	0	0	115	5	22	0	0	0	222	3	43	0	0	0	1	17	9	130	13	0	28	115	1	13	96	2	68	0	70	390	0	0	0	0	2	0	93	0	47	0	0	0	1	0	10	3	2
	142	0	2	0	2	1	25	1	256	73	363	1	47	0	164	0	2	0	0	1	13	0	0	48	1	208	427	0	0	0	188	340	0	0	0	0	4	1	37	0	2	0	0	0	0	0	9	108	3
	0	4	15	0	5	0	26	0	1	0	187	0	32	0	9	0	1	1	0	26	27	0	0	40	7	4	54	6	0	0	712	296	0	0	47	0	1	0	79	0	3	0	0	0	0	0	21	5	7
	6	27	91	0	1	0	21	0	0	0	222	5	37	0	0	0	0	0	18	1	25	0	22	117	33	0	27	0	1	0	394	231	0	0	1	0	3	8	154	0	3	1	0	0	0	0	1	1	3
	0	6	0	0	0	1	185	0	6	0	148	143	174	0	36	0	0	0	0	0	10	0	0	92	1	0	182	0	0	24	62	339	1	0	105	0	1	65	109	0	1	0	0	0	0	31	11	100	2
	0	150	54	0	0	3	49	0	3	0	0	3	23	0	0	0	0	4	55	0	1	2	0	151	0	0	36	1	0	0	506	203	0	0	26	0	0	73	55	0	5	0	34	0	0	0	17	28	126
	0	218	20	0	0	5	164	1	2	0	1	0	0	0	0	0	0	1	5	0	5	4	0	100	1	0	50	0	0	80	483	219	0	0	0	0	0	5	26	0	11	0	7	0	0	0	0	3	0
	0	1	1	142	0	17	147	1	0	0	0	47	0	0	0	0	185	6	12	0	0	0	0	254	60	1	95	2	0	0	753	290	0	0	0	0	0	0	445	0	0	0	0	3	0	0	0	0	0
	0	0	7	134	0	1	5	0	0	0	44	5	1	0	9	1	427	0	0	0	12	0	0	100	31	0	30	0	0	0	532	232	0	0	9	0	0	10	34	0	7	0	6	0	0	10	8	1	0
	0	48	0	16	0	2	0	0	383	0	1	0	3	0	0	152	224	2	2	235	22	0	0	16	154	1	41	0	0	0	472	183	0	0	6	0	0	0	23	0	4	0	4	11	0	0	0	0	293
	0	0	6	15	0	0	0	1	89	0	0	1	0	0	0	2	86	108	0	2	11	0	0	96	1	1	109	226	0	0	682	207	0	0	0	0	0	0	8	0	0	4	13	0	0	0	4	0	4
	0	2	0	14	0	0	0	2	0	55	0	0	1	0	0	1	95	19	0	0	1	0	0	86	0	0	42	151	1	6	733	306	0	0	0	0	0	0	4	0	0	0	1	0	0	0	7	0	152
	0	1	0	16	0	0	0	0	0	134	1	2	1	0	0	1	20	0	9	11	13	1	0	100	0	0	108	197	0	7	668	223	0	0	0	0	0	49	1	0	0	0	3	0	0	1	237	0	99
	0	44	5	13	0	0	0	0	0	5	0	0	11	0	0	2	5	0	1	83	32	1	0	37	0	94	61	5	0	0	801	246	0	0	0	3	1	115	1	0	0	1	2	0	0	0	20	0	6
	0	3	0	16	0	2	0	108	0	9	0	0	0	0	10	0	1	0	0	84	77	0	0	11	0	2	6	46	0	0	642	457	0	0	1	4	0	0	1	0	154	0	8	0	0	0	31	0	4
	0	0	0	13	0	0	0	7	0	12	0	0	0	0	0	0	1	0	0	0	12	0	0	89	0	2	80	6	0	0	588	470	0	79	0	0	0	48	3	0	2	0	14	0	0	0	9	0	12
	0	0	0	15	0	0	0	4	0	10	0	2	0	0	0	1	0	11	0	0	25	0	0	66	1	11	34	1	0	2	826	470	0	67	0	0	0	0	0	0	1	0	8	0	0	0	6	0	9
	0	0	0	13	0	0	0	6	0	20	0	0	30	0	0	1	0	126	37	0	10	0	0	175	0	0	41	0	0	12	895	356	0	0	0	3	0	0	5	0	5	0	5	0	0	0	7	1	14
	0	7	0	14	0	0	0	5	0	19	0	2	4	27	0	3	141	0	1	0	61	0	0	11	0	0	43	24	0	0	915	331	199	219	0	4	0	25	2	0	3	0	9	0	0	0	12	3	5
	0	1	0	12	0	0	0	1	17	20	0	43	1	0	0	0	78	0	0	0	1	0	0	23	0	0	49	5	0	6	775	427	2	3	0	0	0	0	3	0	0	0	5	0	20	0	35	0	3
	53	0	0	84	0	0	0	1	0	113	0	4	2	0	2	1	222	0	33	1	20	0	0	36	0	0	40	1	0	0	724	340	0	98	0	0	0	0	47	0	0	0	3	0	0	0	25	0	19
	509	2	0	21	0	0	0	2	0	0	0	0	1	1	24	1	539	0	1	0	2	0	0	254	0	1	34	37	0	0	825	497	157	30	0	3	206	0	6	0	0	0	5	0	0	0	19	0	19
	219	1	0	12	128	2	20	114	0	0	0	11	0	1	0	0	290	0	1	0	112	0	0	238	2	0	12	3	0	0	829	216	1	82	0	2	1	0	67	0	0	76	8	0	0	0	11	0	19
	2	0	0	13	162	0	0	1	0	1	0	0	3	1	0	1	95	1	0	0	4	0	0	21	0	0	31	2	0	0	768	207	0	46	1	0	0	0	5	0	5	89	2	0	0	0	0	0	10
	10	0	0	12	2	0	0	1	0	0	1	0	2	0	0	2	35	209	0	54	196	0	0	138	2	0	39	0	0	0	1243	152	0	67	0	0	0	0	19	0	4	6	6	1	0	0	9	1	16
	29	0	0	12	1	1	0	1	0	0	0	1	8	0	0	0	41	69	3	6	392	0	0	172	0	0	86	0	0	0	1395	270	0	35	16	0	0	114	155	0	0	0	2	0	0	0	20	0	5
	0	0	0	14	0	0	0	0	0	0	0	0	225	0	176	1	149	3	74	0	744	0	0	244	0	0	6	0	0	0	1343	410	0	93	2	0	0	38	10	0	6	0	6	0	0	0	9	1	10
	323	57	0	13	0	0	4	0	0	0	0	0	25	0	27	2	104	132	1	0	171	0	0	433	0	0	58	0	0	7	1439	133	0	40	0	0	0	161	6	0	0	0	10	0	0	7	0	5	202
	257	0	0	12	85	0	3	0	0	0	0	0	76	0	5	1	7	1	0	0	12	0	0	108	0	0	38	0	0	1	1470	480	0	0	13	0	111	121	5	0	0	0	15	0	0	0	16	0	1
	72	0	0	12	0	86	0	1	0	37	0	0	287	7	2	0	12	0	1	0	60	194	0	42	0	0	276	0	0	4	1602	347	0	29	6	0	290	76	7	0	21	0	20	0	0	0	17	0	6
	10	4	0	13	0	2	0	52	0	12	0	0	3	1	0	1	0	1	0	0	64	745	0	115	1	0	499	0	0	7	1754	192	0	0	5	0	0	77	7	0	0	0	1	0	0	0	0	0	0
	2	0	0	12	1	25	0	1	0	0	0	0	0	10	61	0	6	0	35	0	29	607	50	10	9	0	69	0	0	1	1728	384	0	1	0	0	0	54	4	0	1	0	8	0	0	0	29	0	3
	5	119	0	13	1	11	0	0	0	0	0	0	0	0	0	2	91	0	11	1	7	324	0	466	4	0	0	0	0	0	1659	250	0	78	0	0	0	10	3	0	8	0	0	0	0	0	295	0	1
	4	1	0	12	11	1	9	3	0	0	0	0	0	0	0	0	2	0	196	182	6	699	0	5	0	2	0	0	0	0	1791	329	0	215	13	0	0	37	2	0	0	2	0	0	112	0	372	0	140
	9	1	0	13	0	0	0	93	0	0	0	2	0	0	0	0	0	73	86	1	1	536	0	0	1	0	21	2	0	8	1693	62	0	17	0	0	0	35	4	0	8	0	1	0	5	0	93	0	18
	5	1	0	15	0	0	0	142	0	20	0	0	2	52	0	0	6	0	469	1	0	213	0	0	1	0	0	1	0	0	1712	208	0	12	0	0	0	275	6	0	0	0	20	0	9	86	76	0	7
	71	0	0	12	18	0	0	9	0	21	0	7	0	0	79	230	0	0	243	0	8	0	0	0	0	0	0	48	0	8	1719	584	0	48	8	0	0	5	11	0	0	0	9	43	135	0	67	0	1
	110	0	0	13	0	2	2	0	0	0	0	0	0	0	19	2	12	0	61	2	2	0	0	0	0	0	0	2	0	0	1745	392	0	3	69	0	0	3	7	0	0	0	9	123	6	57	66	0	10
	18	0	0	12	0	0	0	1	0	1	0	0	0	0	10	165	0	0	4	1	51	0	0	0	0	106	0	12	0	6	1697	193	0	0	7	0	0	2	3	0	0	2	25	34	1	11	67	0	3
	206	6	0	13	0	0	0	0	0	16	1	0	0	20	0	38	27	0	80	1	18	1	0	0	0	0	7	0	4	0	1700	185	0	0	3	0	0	4	232	0	0	0	27	4	0	4	21	0	14
	460	76	0	124	0	0	28	106	0	0	0	0	0	0	0	1	1	1	78	0	1	57	0	0	1	0	0	9	0	0	1632	165	0	0	0	0	0	1	37	0	2	7	32	8	2	0	52	0	192
	42	3	0	1	0	0	60	67	0	1	0	0	0	0	191	0	4	0	85	0	1	0	0	0	0	0	0	5	0	48	1740	301	0	22	0	0	0	2	6	0	0	0	23	20	0	0	44	0	11
	23	1	0	2	12	0	12	41	0	1	0	58	0	9	24	8	51	0	80	3	2	0	98	0	0	0	0	2	0	0	1285	525	0	0	1	0	43	2	3	0	0	0	33	12	29	0	172	0	4
	32	1	129	0	17	0	1	8	0	21	0	0	0	0	1	2	35	3	0	1	0	0	17	0	0	0	5	0	0	4	1055	845	0	0	10	0	48	1	5	0	0	2	25	0	0	0	58	0	5
	3	0	11	0	10	0	0	35	41	0	0	1	0	0	204	1	12	0	1	1	1	0	161	0	2	0	0	0	0	4	1226	797	0	0	100	0	0	0	7	0	81	0	31	0	156	0	14	77	2
	1	0	49	0	0	0	1	2	0	11	0	0	0	0	21	2	36	0	0	1	0	0	82	0	0	0	0	0	0	0	1502	542	0	0	10	0	0	2	227	127	4	2	35	0	0	0	54	1	11
	0	56	0	2	0	0	0	11	0	15	187	24	0	0	9	6	1	0	6	0	0	0	8	0	1	0	0	0	0	7	1577	233	0	214	0	0	0	2	3	1	0	0	6	15	0	0	21	5	8
	0	5	0	0	0	0	0	152	0	0	1	53	0	0	1	3	83	0	77	1	0	0	18	0	0	0	0	63	0	2	1295	476	0	0	0	0	0	11	0	1	0	0	1	5	0	3	20	0	11
	14	0	0	58	0	1	0	161	0	0	3	0	0	86	90	219	53	1	3	2	7	0	0	0	17	0	0	2	0	1	1113	561	0	0	7	50	0	5	0	0	0	0	5	0	0	0	56	0	13
	281	0	23	13	0	2	0	0	0	0	0	1	0	24	22	1	88	0	276	0	16	0	24	0	137	0	0	17	0	17	1522	803	126	0	6	0	0	2	0	1	0	0	6	1	0	2	57	2	6
	296	0	0	12	0	0	0	0	0	199	0	0	1	0	56	1	177	0	446	0	1	0	2	0	1	0	0	7	0	1	1590	622	0	7	2	0	0	73	2	5	0	0	15	35	0	0	87	2	226
	3	79	0	58	0	0	0	0	0	0	0	0	0	0	174	6	120	0	60	0	0	0	0	0	1	0	0	24	0	12	1218	222	0	164	22	0	0	48	0	132	0	0	11	6	0	0	33	108	15
	0	0	9	93	14	169	0	0	0	0	1	0	0	63	1	2	54	1	361	1	4	0	1	0	1	0	0	4	0	115	1649	280	0	1	0	1	0	0	0	0	0	0	11	0	0	0	16	6	3
	0	90	0	2	0	43	0	0	19	5	0	0	0	8	0	1	19	0	783	0	9	0	22	0	0	0	0	3	0	1	1488	481	0	0	1	0	0	0	0	0	0	0	16	24	0	6	57	0	17
	0	1	0	0	0	0	0	51	33	1	0	0	0	4	1	2	56	0	658	2	1	0	16	0	0	0	0	79	0	0	1217	703	0	0	1	0	0	14	0	0	0	0	22	11	0	0	41	0	7
	0	0	31	15	1	0	0	1	2	0	0	0	81	7	0	3	6	0	690	0	0	0	31	0	0	0	1	1	0	0	1311	450	0	0	0	0	0	1	0	0	0	0	19	12	0	0	36	41	3
	0	0	0	0	0	0	0	0	0	30	0	0	0	0	0	1	108	0	645	2	6	0	0	1	0	0	0	0	0	281	1411	822	0	19	0	0	0	32	0	0	0	2	23	8	0	0	53	6	5
	0	0	9	0	4	0	0	0	0	0	0	0	0	1	76	5	20	0	430	0	2	0	197	0	0	0	0	0	0	2	1098	816	0	7	0	26	0	0	0	0	0	15	14	0	0	0	40	0	256
	0	0	0	0	0	0	0	0	0	0	10	3	2	0	69	15	32	0	672	0	3	23	0	0	0	0	0	0	0	33	829	507	0	2	0	0	0	1	0	0	0	0	10	617	0	0	38	0	0
	0	0	0	0	15	0	9	25	0	0	1	1	0	0	5	3	22	1	669	1	1	1	0	0	0	0	0	2	0	15	802	537	0	0	0	3	0	2	0	121	1	0	16	2	0	0	19	0	0
	0	0	34	0	5	0	0	0	0	6	0	2	0	123	27	5	157	0	106	1	1	19	0	0	71	0	0	10	26	77	694	158	0	0	0	0	0	0	300	2	0	0	15	3	0	0	42	0	3
	0	0	2	0	0	0	3	0	0	0	1	3	0	470	3	1	247	0	67	108	13	0	55	23	19	0	0	1	0	57	521	783	0	0	0	0	0	1	67	0	0	0	11	0	0	0	41	0	0
	0	0	0	101	0	0	0	0	0	0	0	0	0	253	9	8	3	0	67	194	0	46	8	0	1	0	0	10	0	13	703	845	0	0	0	0	70	0	11	0	0	0	15	2	1	0	10	0	0
	0	0	87	2	0	0	1	0	0	9	0	112	0	617	0	22	14	0	276	14	74	0	0	0	0	0	0	0	0	0	709	827	0	0	3	0	2	2	7	0	0	2	16	1	0	15	44	0	108
	0	0	0	2	23	1	2	16	0	0	180	2	0	25	66	7	0	2	80	3	1	0	0	1	2	0	0	0	0	0	400	583	0	0	0	0	0	0	11	0	0	0	15	36	0	0	42	0	20
	0	0	0	2	1	0	0	1	0	0	58	83	0	14	0	1	14	0	154	71	46	0	0	0	4	0	0	2	0	567	117	706	0	0	0	0	0	1	6	0	0	0	151	7	0	1	52	0	8
	1	0	0	0	0	1	0	0	0	0	0	0	56	23	5	2	9	0	6	0	22	1	0	0	0	0	0	0	0	505	116	615	0	0	0	0	0	0	6	0	0	0	0	5	0	0	35	0	9
	0	0	1	2	9	0	2	0	0	0	1	0	0	21	0	1	109	0	0	1	42	0	0	0	0	0	193	0	0	597	93	505	0	0	0	0	0	0	110	0	0	1	9	1	3	0	32	0	2
	0	0	0	2	3	34	322	0	0	22	74	0	0	18	4	1	199	0	1	0	19	0	0	0	1	0	126	6	0	310	305	473	0	0	0	0	0	1	132	0	0	1	0	5	0	0	18	200	5
	0	0	0	2	146	167	28	1	0	3	1	0	2	18	7	0	33	0	83	0	1	0	0	0	0	0	0	0	0	331	460	462	0	0	2	0	0	0	11	0	0	0	1	2	0	0	0	2	5
	0	0	25	2	4	1	5	0	0	0	85	0	0	14	0	249	175	8	7	175	0	272	0	0	0	0	0	0	0	432	377	348	0	0	25	0	0	1	181	0	0	0	10	2	0	0	26	10	7
	0	134	97	1	0	18	9	0	0	1	1	0	0	17	1	38	74	0	32	1	1	64	0	0	0	0	51	0	0	14	308	534	0	0	0	0	0	2	3	0	0	0	112	6	0	0	16	13	5
	0	104	169	4	0	0	9	3	0	0	1	0	0	14	0	15	469	0	12	0	13	2	0	0	26	0	0	0	0	24	258	138	49	0	0	0	0	161	3	0	0	123	9	3	2	115	25	1	46
	0	0	18	74	0	0	5	0	0	0	1	0	0	20	0	18	155	0	6	1	0	0	0	5	0	0	271	0	0	19	650	103	1	0	2	0	0	76	1	0	0	71	12	4	0	52	12	5	4
	0	30	13	23	0	10	2	0	57	6	1	0	0	17	5	167	488	0	10	0	41	0	0	0	2	0	1	0	0	0	383	222	0	0	0	0	0	2	2	0	158	0	0	3	0	27	24	0	8
	0	8	8	1	0	1	7	1	0	0	215	0	0	35	3	3	714	0	0	1	9	2	0	0	0	0	0	14	0	28	794	341	0	0	3	0	0	0	0	0	23	0	0	2	0	0	2	6	6
	0	0	14	0	0	0	0	0	13	0	66	0	38	20	0	3	328	0	21	1	1	72	74	1	1	0	0	0	0	68	609	468	5	0	9	0	0	0	132	0	15	0	2	4	0	0	23	5	1
	0	1	6	0	0	0	12	0	0	0	18	0	5	23	0	0	298	1	3	1	1	1	0	0	0	0	0	1	144	1	577	670	0	0	0	0	0	0	59	0	2	0	0	1	0	0	0	0	3
	0	85	19	0	0	0	8	0	0	0	8	0	56	20	0	10	784	0	0	1	2	4	0	0	1	0	1	0	0	0	561	740	0	1	0	0	0	0	6	0	0	0	36	4	0	0	0	15	6
	0	0	13	0	0	0	3	0	0	0	119	0	158	19	76	9	729	0	96	2	12	0	0	0	1	0	3	1	0	55	682	475	0	0	0	0	0	4	60	0	0	0	0	2	0	0	0	77	7
	0	0	30	0	0	0	71	7	0	2	17	0	1	16	97	0	652	0	54	2	1	0	0	0	2	0	0	0	98	43	677	416	0	0	0	0	0	0	242	0	15	0	1	6	0	0	0	122	9
	0	103	13	0	2	0	9	60	0	2	20	17	1	38	36	29	265	0	1	1	0	3	0	0	0	0	0	8	0	223	167	559	25	13	0	0	0	1	129	0	0	0	20	4	0	0	0	7	6
	0	0	12	0	0	1	6	0	12	0	23	0	1	102	3	77	126	0	67	0	19	2	0	0	12	0	191	0	0	687	28	172	1	0	0	0	0	0	1	2	0	0	129	4	0	0	0	3	4
	0	0	8	0	26	0	15	0	235	0	17	1	2	82	0	44	154	0	3	1	3	0	0	0	5	0	17	1	0	106	161	389	0	0	0	0	0	2	1	0	0	0	3	2	0	0	0	0	8
	0	0	16	0	134	0	3	0	0	0	30	0	2	41	1	4	276	0	5	4	1	109	0	131	1	0	8	0	198	71	216	420	0	0	0	0	0	8	1	0	0	0	1	3	0	0	0	0	8
	0	0	23	0	70	0	1	0	0	0	0	1	1	41	14	150	500	83	43	2	3	0	0	12	0	0	19	0	0	0	285	538	0	15	0	0	0	8	4	1	0	0	0	3	0	1	6	1	7
	0	0	24	0	5	0	3	1	1	0	0	0	1	40	0	9	305	81	14	1	2	0	0	3	1	0	0	0	1	0	216	572	72	0	1	0	0	0	2	0	0	0	1	7	0	0	87	148	16
	0	0	10	0	0	0	2	1	0	0	0	0	0	43	0	7	85	3	27	4	1	0	0	2	0	0	11	8	3	0	223	799	4	0	1	0	0	3	1	0	52	0	0	2	0	0	7	1	9
	0	101	21	0	0	17	3	0	0	0	0	0	2	41	0	11	43	0	279	0	0	0	0	2	0	0	3	5	22	1	169	861	0	120	0	0	0	5	95	0	0	0	0	4	3	0	0	0	14
	0	2	19	0	10	0	13	1	0	0	0	0	160	38	12	0	40	1	143	2	36	0	0	0	72	0	57	0	7	0	244	560	0	123	0	0	0	2	91	0	0	0	0	4	0	0	8	0	3
	0	0	12	0	1	0	25	0	0	1	155	2	0	49	0	100	51	0	17	1	52	0	0	1	1	0	3	5	0	0	178	535	77	0	2	0	0	0	2	0	1	0	1	61	0	0	0	154	5
	0	1	196	0	39	0	2	0	0	0	0	0	0	38	2	2	15	2	2	0	19	0	0	0	0	0	10	0	0	0	156	855	1	0	0	0	0	1	49	0	0	0	5	5	0	0	0	22	5
	0	231	60	0	22	0	16	12	4	0	1	0	0	39	0	4	10	2	5	0	0	0	0	3	2	0	6	0	15	0	162	848	0	0	0	0	3	0	28	0	0	1	0	70	0	0	7	29	11
	0	749	58	0	361	0	216	1	0	0	42	0	0	35	4	220	22	1	1	2	0	0	52	0	1	0	0	2	0	0	189	885	0	14	0	0	8	0	375	0	0	0	0	48	127	0	20	18	6
	134	590	41	0	3	0	32	14	0	0	23	43	0	38	137	0	20	0	5	260	0	0	0	7	1	0	17	0	5	0	206	823	54	0	0	21	290	1	55	0	0	0	0	20	97	0	4	231	5
	65	620	21	0	2	0	17	0	0	0	0	19	0	36	55	0	22	0	4	0	1	39	0	0	0	0	1	4	3	0	166	876	0	0	0	0	60	4	4	0	0	0	0	5	16	0	3	33	7
	165	645	18	0	73	35	3	0	0	0	0	0	0	40	3	0	40	0	4	1	94	0	0	0	0	0	0	0	0	0	351	709	0	0	0	0	2	0	310	0	0	0	12	4	190	0	12	26	5
	389	667	6	0	11	0	8	0	0	0	0	0	0	43	78	0	30	0	4	145	4	0	0	2	0	0	0	0	185	0	94	1005	0	0	0	6	0	1	2	0	1	0	12	7	1	0	0	35	77
	614	836	3	0	5	0	75	68	1	5	0	0	0	41	4	0	3	0	21	0	0	0	0	0	0	0	1	0	0	0	148	630	0	0	0	23	0	0	1	0	0	0	1	1	1	0	0	29	7
	261	788	22	0	30	0	94	2	0	0	0	0	0	60	2	0	36	0	7	1	48	0	0	6	6	8	0	1	1	0	198	856	0	0	0	0	0	0	25	0	0	0	0	0	0	131	3	62	168
	26	716	0	0	29	1	0	0	0	0	35	0	0	39	28	2	21	0	7	0	64	0	0	0	1	125	2	0	9	0	79	676	0	8	0	1	0	0	0	0	0	0	3	0	0	31	10	27	16
	1	685	0	0	2	0	7	1	0	0	0	0	0	40	7	0	59	0	9	0	8	0	0	4	1	3	0	115	0	0	133	848	59	0	0	0	105	0	2	4	37	188	0	8	0	28	278	41	3
	4	738	4	126	49	0	13	0	1	2	0	0	0	41	17	2	44	0	22	0	0	0	0	8	0	0	0	0	0	0	112	859	5	21	108	466	0	7	0	0	1	0	3	3	0	761	140	18	2
	0	673	2	15	1	0	0	0	0	1	0	0	0	39	0	0	146	65	5	0	0	0	0	1	89	0	1	1	0	0	197	712	0	0	0	2	0	0	1	0	0	1	0	0	0	5	1	48	16
	0	712	0	14	0	8	0	1	0	0	1	0	0	37	0	0	117	0	192	0	0	0	0	46	0	0	0	20	0	0	79	1158	0	0	0	2	0	36	0	0	0	0	0	20	118	66	0	17	3
	0	745	1	15	32	0	0	0	2	41	24	0	0	39	20	0	45	0	143	0	0	0	0	3	3	42	0	12	57	0	112	1030	0	0	0	7	0	133	1	0	0	0	0	1	4	108	0	11	1
	2	725	3	13	4	0	0	1	0	16	0	0	0	38	4	0	20	3	36	0	3	0	0	0	12	1	3	0	2	0	125	1072	0	10	0	2	0	51	2	0	0	0	0	0	0	28	0	27	5
	0	807	2	13	2	1	1	0	0	0	0	19	0	41	2	0	32	3	8	0	10	0	0	0	159	0	10	0	0	0	122	227	0	239	0	0	0	0	0	0	0	0	67	0	1	46	0	37	1
	0	741	2	13	0	0	0	0	0	15	0	0	0	36	3	0	5	1	51	0	1	170	0	0	2	0	10	85	0	0	95	434	0	62	0	0	8	0	1	0	0	0	1	0	0	88	0	25	0
	0	767	1	17	68	46	0	1	0	0	27	0	0	44	9	0	3	0	2	0	8	0	0	0	0	1	11	0	0	0	104	1050	0	0	0	0	0	47	1	0	0	0	1	11	1	816	1	33	4
	0	703	4	12	1	0	0	2	21	0	0	0	3	39	0	0	2	0	5	0	5	0	0	3	0	0	1	0	93	0	32	551	2	20	0	0	0	0	1	0	0	0	0	5	0	687	0	19	5
	0	880	2	17	38	0	4	16	254	5	43	0	1	40	0	0	147	0	9	0	0	75	0	0	0	7	0	0	0	0	108	820	0	47	0	0	0	0	3	0	0	0	0	1	0	20	0	23	1
	4	810	0	12	2	0	1	0	0	37	3	0	1	79	4	0	4	0	17	0	0	0	139	0	1	1	5	0	0	0	119	491	0	28	19	0	0	1	26	0	0	0	1	8	0	62	5	8	9
	0	760	0	11	0	0	0	0	0	0	0	0	0	66	3	0	10	0	8	0	0	0	0	0	1	7	12	1	0	0	161	789	0	0	25	7	0	60	1	0	0	0	0	6	0	0	35	25	4
	0	760	1	14	5	0	0	0	0	2	0	0	0	45	0	0	6	0	441	0	0	33	0	12	0	0	2	0	0	0	150	928	0	72	0	0	0	1	380	0	0	0	0	0	0	52	1	22	4
	0	634	6	15	0	0	18	0	0	0	0	0	0	30	1	0	4	0	182	96	3	0	117	854	0	0	2	3	0	0	236	947	197	0	3	4	0	0	378	0	0	0	0	15	0	68	0	14	10
	0	843	0	16	0	1	2	0	0	4	0	0	0	36	0	0	28	0	78	0	0	0	0	612	1	3	0	0	0	0	40	585	0	105	0	0	0	0	13	2	0	0	0	4	0	0	0	17	17
	4	949	6	12	39	0	0	162	0	0	0	0	168	201	11	0	252	0	4	0	185	0	0	646	0	0	1	0	0	0	22	705	0	0	0	0	1	0	3	0	0	0	1	5	0	0	0	12	8
	0	826	2	12	7	2	0	96	0	5	0	55	2	14	0	0	1	0	12	0	5	0	0	0	0	3	79	0	1	0	142	11	1	15	0	12	0	105	47	0	0	0	0	4	0	1	29	28	8
	9	697	1	14	195	0	0	180	0	1	0	78	140	5	0	1	0	0	7	0	7	0	0	0	7	0	19	177	0	0	331	209	0	26	15	3	0	1	0	167	0	0	81	2	145	0	0	8	19
	0	497	1	13	4	0	0	33	0	0	0	373	12	41	0	0	4	0	1	0	2	0	366	1	0	94	0	4	0	0	177	428	225	24	0	15	0	0	14	0	0	0	0	1	37	0	0	19	19
	0	661	3	11	0	1	0	9	0	0	0	0	0	2	341	0	1	1	5	0	1	0	812	1	0	1	7	1	0	0	139	752	59	24	13	0	0	107	10	0	0	174	0	7	0	0	0	21	13
	0	813	165	15	21	0	1	8	0	0	0	0	0	4	9	0	1	0	6	0	56	0	774	1	0	0	12	2	0	0	219	973	0	0	29	0	1	5	35	81	0	2	2	1	33	0	37	20	19
	8	699	16	14	9	5	0	0	0	0	19	0	7	25	3	0	0	0	3	0	22	2	804	0	0	0	3	0	77	0	221	1054	0	0	0	0	0	2	12	0	0	0	1	5	7	0	69	12	19
	0	780	55	12	0	0	0	0	0	36	0	112	21	14	0	0	0	0	1	0	13	0	854	0	0	0	5	0	0	0	382	965	111	63	0	0	0	0	4	0	13	106	8	14	0	157	6	30	19
	0	746	4	125	32	9	0	49	0	0	0	1	0	4	18	0	0	0	4	1	4	0	835	0	4	0	2	0	0	0	234	1004	478	32	10	4	2	1	0	1	8	1	9	3	0	178	9	24	294
	0	471	1	1	0	46	0	26	0	0	0	1	0	3	18	0	56	0	7	0	0	0	795	0	4	0	7	0	0	0	594	891	89	0	17	0	1	70	11	0	0	1	0	13	0	0	66	15	4
	1	397	0	0	0	0	1	43	0	1	0	0	0	5	0	0	0	1	105	0	8	0	580	0	0	2	0	0	0	0	174	869	0	18	0	1	0	0	12	0	0	0	0	24	13	269	1	45	0
	0	794	0	0	0	0	0	18	0	0	1	9	0	9	0	0	0	0	126	181	2	0	580	0	1	0	0	1	0	0	150	705	1	28	0	0	2	1	41	0	0	0	0	7	0	2	21	22	31
	56	649	0	155	0	0	10	1	0	0	5	1	0	135	10	0	0	0	3	2	0	0	585	1	0	0	2	0	0	0	190	759	0	7	0	0	1	21	0	0	0	0	1	6	0	1	51	147	0
	392	735	0	8	0	81	1	0	0	29	38	1	0	32	0	0	0	1	6	0	0	0	502	0	0	0	0	0	0	0	59	602	0	0	0	0	0	31	1	0	0	0	7	9	0	12	73	50	1
	205	637	0	4	0	27	0	0	0	0	1	0	0	35	5	0	0	0	1	0	61	0	464	128	0	0	0	100	14	0	128	427	230	0	0	0	0	0	6	0	0	235	0	4	0	0	1	20	1
	61	723	0	1	0	0	4	0	0	0	0	0	0	42	1	0	0	0	4	1	2	0	623	8	1	86	487	0	0	0	489	496	127	0	0	0	6	5	29	0	0	28	2	13	0	1	0	9	20
	33	619	6	83	0	0	0	0	0	0	0	0	0	17	0	0	0	0	6	1	15	0	423	0	0	2	0	2	22	0	407	339	25	9	0	0	0	0	64	0	91	0	0	8	0	2	2	5	4
	0	645	0	24	0	9	0	39	0	0	47	0	5	16	14	0	0	0	42	0	38	2	465	0	0	0	4	1	0	0	254	338	21	149	0	15	1	13	85	0	0	0	3	8	0	0	0	27	0
	0	750	107	0	0	17	0	38	0	0	0	43	0	23	0	720	0	1	4	1	15	0	215	0	1	1	2	0	0	0	134	337	26	9	0	0	0	0	118	0	2	3	0	10	5	2	0	22	0
	0	757	245	0	0	0	0	64	0	0	0	150	79	30	0	761	0	0	29	0	0	0	662	6	4	0	4	0	0	0	269	319	26	0	0	2	0	0	28	0	0	0	1	7	68	243	0	3	0
	1	635	6	0	0	0	0	0	0	0	0	64	0	32	19	613	2	27	19	0	3	0	753	9	89	83	2	0	0	0	514	434	21	0	0	4	0	6	81	0	43	0	1	13	1	8	0	26	0
	0	768	0	1	0	40	233	0	0	0	0	0	73	32	7	698	0	142	5	0	22	0	825	0	7	0	2	0	0	0	434	342	22	0	0	0	0	1	13	0	6	0	4	7	17	32	0	11	1
	3	730	0	0	0	0	0	0	0	0	0	2	0	28	1	695	256	1	11	0	1	0	721	7	10	1	1	0	0	0	413	176	19	0	0	0	0	0	1	64	50	0	0	27	0	50	0	9	1
	0	722	0	1	5	0	0	0	0	0	0	0	0	28	144	432	185	7	71	0	15	0	743	8	109	0	0	2	0	0	382	284	206	0	0	0	0	7	86	0	0	0	0	298	0	56	0	22	0
	0	593	0	0	0	0	0	0	0	0	172	1	3	108	1	715	1	0	184	0	10	0	435	5	2	0	512	0	0	0	85	662	18	0	0	1	2	0	52	0	5	161	0	115	0	17	19	8	23
	0	684	0	1	0	13	0	0	0	0	0	2	30	20	0	579	67	0	40	0	0	0	829	132	0	0	8	0	0	0	291	661	9	0	0	0	0	328	79	0	0	1	134	31	4	5	0	9	137
	0	771	161	1	1	245	0	0	126	0	2	387	0	26	0	818	10	0	29	0	4	1	802	400	0	0	25	0	0	135	441	789	2	0	0	0	0	478	1	0	1	0	3	43	0	2	15	11	13
	0	725	1	0	1	0	0	0	6	0	0	22	2	37	174	205	199	0	186	0	32	0	762	0	0	0	1	0	53	0	215	756	1	0	0	0	0	492	7	0	0	0	9	59	0	0	8	133	14
	82	704	0	1	0	243	0	0	0	8	0	7	2	38	21	206	47	0	91	1	4	0	945	10	0	0	55	0	0	0	163	759	2	0	2	0	0	356	2	0	0	0	27	32	98	96	0	36	12
	308	717	0	0	171	492	0	0	0	20	0	3	2	42	0	86	5	0	10	0	1	66	703	4	0	0	13	0	109	0	395	563	1	0	2	0	0	319	26	0	0	0	0	33	0	218	0	2	13
	216	955	1	4	1	763	0	0	0	0	0	3	0	140	0	604	37	199	3	1	64	2	419	22	0	0	6	0	76	0	218	355	59	0	0	2	0	17	31	0	0	0	0	192	0	3	35	1	197
	68	762	0	3	25	364	98	0	0	0	0	76	0	125	27	459	20	6	5	0	9	19	479	0	0	0	3	0	0	0	14	300	289	0	0	6	0	50	18	1	0	0	8	22	0	46	0	2	14
	1	815	0	1	0	50	0	0	0	105	0	20	0	31	0	512	3	1	0	0	261	0	811	0	0	0	1	0	0	0	364	406	16	0	0	0	0	15	5	0	0	0	1	17	0	14	0	6	21
	0	819	0	1	0	153	1	0	0	1	3	50	132	68	0	882	149	332	10	0	68	4	717	7	0	0	2	0	79	0	111	382	4	0	0	0	0	63	18	0	0	0	0	63	107	33	6	0	5
	0	755	2	1	0	323	0	0	0	6	0	12	6	34	246	744	2	9	12	1	4	19	697	60	0	0	4	208	10	0	359	693	9	0	0	2	2	0	2	0	12	0	3	17	64	27	3	10	11
	0	427	0	0	15	688	0	0	0	3	11	12	5	38	118	766	18	17	0	0	33	3	768	0	0	0	0	0	31	3	101	869	203	1	0	0	263	44	4	0	29	0	0	115	1	0	7	0	46
	0	807	0	8	0	15	0	0	0	2	87	13	174	36	76	896	0	80	7	0	34	10	772	126	0	0	1	214	0	9	141	756	173	0	0	0	4	1	0	0	0	0	0	21	0	26	0	4	615
	0	564	1	1	0	1	0	0	0	33	1	12	0	27	13	631	0	178	9	0	43	44	819	1	0	0	4	9	0	0	171	793	48	0	0	0	0	351	50	0	0	0	0	17	1	4	0	2	508
	7	705	3	122	0	3	13	0	0	0	1	14	1	121	0	849	7	0	1	1	2	25	802	0	0	0	1	5	0	2	153	817	1	0	0	1	0	232	83	0	0	341	10	166	0	0	0	3	650
	2	932	390	2	0	10	2	0	0	1	0	10	1	117	0	826	0	67	3	0	25	0	861	4	1	520	1	46	0	4	163	759	0	0	0	0	47	359	15	0	0	2	0	15	1	0	0	2	1
	1	931	692	0	17	3	0	0	0	0	0	10	0	54	0	714	0	311	0	0	7	71	794	6	0	346	1	5	0	13	120	698	0	0	1	0	0	531	15	0	0	0	0	13	0	0	0	20	0
	0	876	674	0	0	2	0	0	156	4	1	6	0	45	0	737	152	0	0	1	9	1	688	0	0	151	0	7	26	2	114	457	3	0	0	1	0	718	91	0	0	0	3	10	0	26	0	140	0
	0	927	526	0	0	0	0	0	0	0	0	7	265	36	2	687	4	11	2	1	31	2	276	10	0	83	1	0	0	1	117	768	0	0	14	0	0	197	46	0	64	0	35	9	0	1	0	1	0
	1	723	17	0	0	1	0	0	0	1	191	49	16	134	0	568	51	826	48	0	0	55	438	3	0	2	0	3	0	3	126	755	0	0	326	1	1	238	12	5	0	0	1	52	0	17	156	119	0
	95	786	637	0	1	0	0	0	29	6	3	23	0	252	0	804	18	99	15	1	14	0	824	5	0	5	2	2	2	7	157	789	0	0	1	1	0	170	116	0	0	0	1	12	0	590	5	7	0
	384	803	610	16	4	0	18	0	0	0	0	10	313	56	0	927	13	14	14	1	0	0	856	1	1	166	0	21	17	1	104	824	1	16	0	0	0	337	535	0	6	0	0	9	0	56	0	0	0
	315	804	2	0	0	1	0	0	0	0	0	14	113	87	0	836	7	132	52	1	14	6	905	7	154	0	0	1	0	12	236	767	0	0	0	171	0	653	519	0	1	0	1	16	0	231	2	0	0
	12	716	0	0	0	1	0	0	0	0	3	54	369	12	0	825	3	0	88	1	0	57	867	0	368	2	0	0	0	1	274	783	85	0	0	1	0	551	641	0	0	0	1	28	0	77	119	1	18
	7	520	0	0	36	1	0	0	0	0	0	8	268	12	0	1013	6	23	0	1	2	1	913	2	1	2	1	0	0	13	190	921	48	0	0	119	0	759	731	0	0	0	2	8	0	22	3	144	1
	3	679	0	0	0	48	0	0	0	0	0	7	594	21	0	875	9	70	9	1	28	19	803	5	0	75	1	8	0	0	285	1013	0	0	0	0	0	558	816	0	0	0	0	15	1	248	0	11	0
	19	458	0	0	0	40	0	0	1	0	0	15	53	26	0	821	505	0	0	0	0	1	862	20	0	3	1	2	0	5	247	1187	0	0	0	0	0	340	618	0	0	0	2	5	0	169	0	15	92
	0	727	0	0	6	2	0	0	0	0	0	128	170	20	0	1045	11	3	3	0	16	0	733	27	0	0	1	3	16	0	243	1228	1	0	75	0	48	414	128	0	0	231	0	24	0	256	0	14	1
	0	822	0	0	16	3	0	0	0	0	0	84	135	133	2	959	19	0	6	0	8	175	654	113	0	2	1	61	0	12	199	1123	0	0	79	0	0	514	85	0	0	775	2	24	115	56	1	27	0
	0	834	0	0	0	2	0	0	0	0	0	16	20	39	0	866	12	0	0	0	0	1	788	2	0	2	2	0	15	1	234	789	0	13	606	0	0	657	184	0	0	197	1	10	2	122	0	7	0
	0	868	0	0	25	1	0	2	28	0	0	10	44	25	0	930	0	0	3	357	0	91	615	4	0	0	0	1	5	20	243	399	0	0	333	0	0	680	86	0	0	139	16	43	0	47	0	18	0
	0	679	0	0	0	1	0	0	0	0	0	18	11	1	0	533	276	50	20	0	155	0	813	17	0	7	0	0	0	1	186	422	0	3	603	0	0	650	38	0	2	428	166	25	0	220	0	9	0
	0	733	0	0	0	3	1	0	0	0	0	37	16	0	0	828	27	0	1	0	68	0	901	28	0	117	1	0	0	2	200	824	0	8	1	0	0	657	50	0	0	619	0	20	0	251	0	10	0
	0	753	0	0	0	196	0	55	0	0	4	8	4	0	0	940	3	23	0	0	27	2	649	13	1	118	1	6	0	0	327	994	161	5	0	0	0	690	134	0	3	575	2	18	0	74	1	6	0
	0	610	0	0	0	72	0	9	1	0	0	75	116	0	0	869	14	70	7	0	46	59	716	0	0	7	0	0	0	5	319	1090	0	312	0	0	0	565	16	0	0	19	0	13	0	136	0	9	0
	0	638	0	0	0	0	0	0	0	0	8	14	378	6	0	833	12	1	7	196	26	15	689	2	54	1	1	0	0	7	207	938	1	1	0	0	0	574	35	13	0	0	0	28	0	112	0	7	0
	0	587	0	0	0	0	0	0	0	0	153	16	89	4	0	580	11	1	0	485	54	55	742	158	73	0	0	0	2	28	24	1037	0	0	0	0	0	594	19	0	0	0	0	17	0	29	0	7	0
	0	720	0	0	5	0	0	0	35	0	5	36	113	2	0	812	26	0	11	564	16	0	675	6	121	0	1	237	0	0	32	949	21	3	0	0	0	664	102	0	0	0	0	17	1	32	0	13	0
	0	749	0	0	0	0	0	11	0	0	0	3	32	8	0	466	30	0	0	348	23	5	717	170	64	1	2	0	0	0	0	1055	738	0	0	148	0	656	4	1	0	91	0	12	0	2	0	4	0
	0	768	0	1	0	122	0	0	192	0	4	55	8	41	0	782	1	15	1	598	1	1	734	93	2	7	8	8	18	10	97	1031	813	2	1	91	0	619	0	0	0	0	2	11	0	136	0	12	0
	0	700	0	0	0	30	0	0	515	0	0	13	13	0	0	702	5	89	1	509	43	1	478	4	34	0	0	0	0	0	24	724	698	20	0	14	0	670	0	0	0	0	92	24	0	88	0	2	0
	0	715	0	0	0	0	1	43	2	4	0	22	23	30	0	505	2	0	3	99	35	108	670	24	20	8	1	0	173	0	92	762	480	0	0	2	0	185	0	0	0	0	6	15	0	32	0	9	0
	0	727	0	0	5	50	8	1	0	0	0	2	3	1	0	433	5	1	6	1	127	0	564	10	21	2	0	0	2	0	36	775	107	43	0	1	0	108	1	0	0	0	7	5	0	212	1	24	0
	0	883	0	0	31	0	1	20	3	0	0	9	39	0	0	780	15	96	7	302	345	0	776	8	4	0	1	0	0	4	3	857	28	19	0	0	0	0	0	179	0	0	9	23	0	57	22	118	0
	0	780	0	0	0	0	277	0	0	0	0	223	11	0	2	246	1	0	4	1	115	0	676	12	3	0	0	44	0	3	6	700	77	0	0	3	0	12	0	0	0	0	76	5	0	91	0	12	0
	0	1281	0	0	0	0	97	40	1	0	0	81	188	8	0	187	1	1	0	0	280	163	719	6	0	96	2	1	0	0	46	904	1	20	0	188	0	2	0	1	0	2	29	17	0	618	0	25	0
	0	1231	0	0	0	0	12	2	0	0	0	58	12	0	0	146	41	2	3	1	143	0	33	9	2	0	138	0	0	0	12	937	0	0	0	2	0	5	0	127	0	0	0	4	0	526	0	28	0
	0	788	1	0	0	26	0	22	0	0	0	16	2	4	0	115	5	6	2	0	172	43	60	5	3	34	206	0	62	1	10	1258	1	25	0	4	0	26	29	1	1	0	0	17	0	251	3	82	0
	0	735	0	0	0	0	9	0	0	0	0	9	207	1	0	85	20	7	12	0	11	0	396	1	6	31	1	17	7	2	49	791	0	98	68	20	0	0	20	0	0	0	0	14	0	208	0	94	0
	3	729	0	0	0	105	9	28	37	1	0	21	14	33	0	97	188	1	198	0	0	0	388	8	1	33	0	53	62	0	61	639	0	11	30	11	0	0	87	1	0	206	0	4	0	163	0	113	0
	0	809	0	0	0	0	0	40	248	0	0	74	73	159	0	55	14	6	2	0	43	0	322	79	3	14	0	1	0	0	36	1109	4	25	0	19	0	34	258	1	0	172	0	12	0	124	0	27	0
	0	807	0	133	0	0	1	42	271	0	0	15	0	10	0	62	14	3	117	168	8	0	323	35	1	1	2	0	22	0	57	533	1	179	1	5	0	19	77	0	0	181	1	5	1	561	0	1	0
	0	768	0	0	11	0	2	28	231	0	0	7	0	28	0	122	4	113	144	218	0	222	446	49	2	120	1	8	0	19	65	812	0	85	0	6	0	0	232	0	0	13	2	23	0	574	0	5	0
	0	853	0	0	11	0	0	0	0	0	0	16	0	20	0	59	241	1	93	9	0	367	257	41	1	3	61	0	0	4	29	982	0	53	1	13	0	72	3	2	4	0	0	332	0	861	0	0	0
	0	743	0	0	170	0	3	4	0	0	0	54	18	29	0	94	9	0	104	23	0	0	744	17	1	178	0	11	0	1	120	912	2	43	22	12	0	0	270	0	163	2	0	215	1	797	0	0	0
	0	682	0	0	80	208	2	0	0	0	33	15	0	14	22	91	12	7	2	85	23	0	424	11	4	68	0	0	1	0	167	752	0	45	0	3	0	0	206	0	0	116	0	436	2	644	0	10	1
	0	871	0	0	1	5	2	29	0	0	45	37	5	96	0	136	22	0	0	6	209	0	212	10	65	34	0	0	0	0	51	1018	323	0	0	4	0	429	81	1	0	176	0	507	1	617	0	6	0
	0	950	0	0	0	0	1	5	0	0	0	119	12	15	1	104	2	1	10	2	16	0	146	11	0	514	1	0	0	0	55	824	0	0	1	50	0	589	3	1	123	0	0	58	6	625	0	0	0
	1	869	0	0	84	141	1	3	0	0	0	6	0	39	3	102	267	1	1	7	259	0	58	6	0	565	0	2	0	7	110	912	79	0	0	3	0	584	1	0	289	5	0	0	91	569	1	5	0
	0	818	0	0	1	35	0	18	0	0	0	33	0	198	0	117	24	10	37	0	10	0	353	15	1	34	0	0	0	0	400	486	1	7	0	2	39	543	1	0	44	0	0	0	129	580	0	0	0
	0	686	0	0	4	0	8	0	0	0	0	13	0	99	0	430	5	11	33	71	0	0	222	9	0	68	0	0	0	0	414	624	0	6	0	13	0	548	40	0	24	0	0	0	22	637	0	1	0
	0	755	0	0	0	0	0	108	0	5	0	13	0	72	0	284	287	109	1	2	0	0	275	6	1	90	8	0	0	0	531	833	1	26	1	13	0	80	0	0	17	0	0	0	12	606	0	12	1
	0	863	47	0	186	0	19	4	0	0	0	13	0	54	38	212	5	34	0	65	4	0	107	6	0	11	2	0	0	0	74	830	1	118	0	18	0	0	65	0	0	1	1	0	5	632	0	6	209
	0	674	0	0	4	0	0	5	156	34	0	26	1	100	0	108	0	31	14	241	0	0	463	12	7	45	3	1	0	0	3	1176	1	0	0	31	0	1	0	114	9	0	0	0	3	378	0	2	2
	223	1032	0	0	2	0	9	435	689	0	0	5	0	87	20	80	3	0	0	0	193	0	626	34	66	15	0	0	0	8	10	851	6	0	0	35	0	263	65	0	85	0	0	0	10	152	0	5	2
	49	837	1	0	14	0	1	170	592	0	0	95	0	63	0	180	0	0	0	1	78	0	446	9	1	39	0	0	0	5	192	946	0	0	3	11	0	26	53	55	0	0	0	2	7	528	0	1	0
	136	939	0	141	0	0	37	243	666	14	0	15	0	44	0	84	208	0	0	12	400	0	429	16	2	28	0	0	0	2	343	1033	0	0	113	9	0	97	5	165	0	0	0	22	7	708	0	8	1
	84	1044	0	2	18	0	34	424	737	0	0	13	0	110	2	40	64	2	0	220	635	0	209	11	5	47	0	0	26	3	355	1019	0	172	81	18	0	0	0	6	9	183	0	0	7	501	19	7	0
	92	1028	0	0	2	0	1	498	752	3	0	16	7	74	0	34	19	0	1	0	577	0	319	15	0	42	0	0	140	0	194	587	5	9	0	16	39	0	1	0	0	0	1	0	3	427	0	6	155
	44	1022	135	0	1	0	0	420	832	0	0	0	1	103	0	162	3	0	1	0	614	0	505	22	2	74	145	0	0	0	479	514	1	73	0	43	0	0	0	161	0	0	0	0	6	482	0	15	4
	34	953	2	0	18	0	7	446	784	26	0	3	0	42	0	200	144	3	0	12	615	0	419	30	0	70	4	0	0	11	429	801	0	22	0	46	1	0	6	67	0	0	0	1	5	463	31	215	207
	63	902	0	0	278	0	3	616	612	0	0	6	0	15	0	254	21	16	0	0	617	0	335	13	0	12	3	0	0	191	280	470	0	531	0	60	5	0	1	192	0	0	0	1	6	539	355	16	11
	45	860	1	0	67	1	1	526	320	3	0	3	0	36	0	385	7	28	0	0	595	0	391	11	0	92	2	0	0	0	180	452	150	10	0	25	58	0	0	426	181	0	41	0	1	286	434	34	0
	32	961	2	0	0	23	143	561	342	0	0	5	0	14	0	239	2	0	0	191	737	0	122	22	4	34	5	0	0	0	253	824	0	48	0	25	168	0	8	549	1	0	6	1	5	301	160	33	26
	115	868	0	0	0	0	19	469	711	0	0	1	0	21	0	332	146	0	0	85	566	0	173	14	0	29	27	0	0	0	248	960	1	157	0	50	2	0	0	687	0	0	0	0	88	428	1	35	0
	160	812	58	0	0	0	12	525	813	0	0	18	123	56	6	402	22	0	0	0	443	0	21	49	3	15	3	72	0	0	294	758	64	38	0	17	430	63	0	517	0	0	0	2	1	323	9	23	0
	0	956	8	0	45	0	0	448	398	314	0	7	5	7	0	251	9	0	75	1	524	0	368	12	0	31	5	54	0	384	534	813	2	28	1	22	439	76	0	634	0	0	0	0	2	256	0	22	4
	0	1115	0	5	73	0	1	414	209	1	0	1	0	6	0	202	4	0	14	1	123	0	195	5	2	43	5	40	0	121	246	918	0	126	0	19	766	0	2	756	123	0	0	0	1	400	1	30	0
	0	1026	0	0	0	0	3	745	669	0	0	2	0	48	10	99	1	2	5	0	34	0	338	3	0	100	1	0	0	0	266	809	0	4	0	36	174	0	1	737	5	0	29	9	0	290	0	5	209
	0	1227	1	0	7	0	1	768	566	0	0	3	0	12	0	205	491	0	91	0	43	0	264	110	0	56	0	51	0	0	340	963	0	302	0	24	0	0	0	747	0	0	0	2	1	404	0	18	4
	0	1209	0	9	0	0	109	491	658	1	0	10	0	11	0	409	290	0	1	0	518	0	197	18	0	24	1	0	0	57	411	1098	0	263	0	32	0	0	0	762	0	0	0	1	1	264	0	5	5
	0	1238	0	0	0	55	49	579	694	0	0	8	0	19	0	423	42	225	41	0	339	0	118	12	2	23	2	19	0	59	123	1059	84	91	0	51	8	0	1	1204	1	0	0	0	2	172	0	14	4
	0	1059	0	0	0	3	85	712	828	0	0	45	12	5	55	488	18	0	2	1	687	0	244	27	0	41	0	0	0	225	103	880	0	12	0	457	1	0	1	939	11	0	7	1	1	348	0	8	123
	0	948	0	0	0	0	1	561	846	0	0	6	7	46	0	738	247	42	10	1	673	0	186	12	0	52	4	1	0	189	214	789	0	61	0	186	0	125	0	460	1	0	0	1	1	459	0	10	14
	0	1027	0	0	0	0	1	239	926	11	0	30	10	90	0	406	39	82	18	314	758	0	304	10	100	74	1	0	0	409	260	807	0	1	0	724	0	1	1	851	4	0	0	0	121	432	0	10	7
	0	1022	0	0	0	0	1	244	916	8	0	163	0	32	0	731	29	0	13	6	718	0	153	12	41	33	2	10	59	7	350	949	0	20	0	636	1	1	271	816	16	0	0	1	1	532	75	12	8
	0	928	16	0	0	0	0	165	964	0	0	402	94	30	1	833	483	0	4	17	724	0	89	12	215	40	0	0	6	28	167	745	1	0	0	763	130	3	21	676	0	0	0	4	0	423	10	9	5
	0	932	0	1	19	0	6	662	939	1	0	11	97	147	121	880	25	1	19	0	531	0	270	75	0	19	1	8	0	1	99	669	0	130	0	681	41	3	9	727	5	0	0	0	0	489	1	20	10
	0	1090	0	0	171	0	0	676	1012	0	0	597	0	13	3	779	21	0	54	0	676	0	462	18	463	454	1	0	0	5	143	716	0	131	0	774	14	10	11	747	3	0	0	1	0	541	0	10	5
	0	1024	0	2	0	0	0	674	298	0	0	76	0	23	0	513	8	56	467	630	555	0	549	12	406	879	1	0	0	35	91	403	0	16	0	696	5	12	16	795	7	0	0	102	0	749	43	9	6
	0	976	0	0	10	0	2	718	859	46	0	1	123	8	4	600	43	157	305	674	360	0	515	11	220	475	1	0	0	362	221	500	112	12	0	320	1	79	5	622	5	2	0	0	0	640	0	11	7
	0	1075	0	1	8	0	14	661	785	0	248	22	13	3	8	982	24	17	381	606	567	0	433	30	757	92	6	0	0	1030	88	549	1	192	0	113	1	1	10	565	0	1	0	0	0	892	0	15	6
	0	935	0	0	185	0	115	683	879	9	10	38	7	556	1	876	34	2	30	757	614	0	206	18	748	22	2	11	0	750	194	212	0	214	0	317	0	0	7	658	2	2	0	0	152	756	0	24	7
	0	551	1	6	40	0	46	643	834	2	5	2	0	228	0	873	4	95	22	481	669	0	404	17	730	178	3	0	0	967	140	89	19	113	0	569	5	0	9	616	0	0	1	0	1	702	0	12	12
	0	144	67	0	0	4	0	604	901	0	0	12	0	180	95	927	356	1	18	662	700	0	512	20	723	77	0	18	0	864	197	473	97	0	0	602	0	1	9	189	5	0	0	0	78	819	0	43	9
	0	440	0	0	0	0	1	371	885	0	0	1	120	745	0	1062	36	3	5	533	838	0	377	100	862	142	0	2	0	905	69	657	0	131	159	665	9	0	10	728	0	213	0	0	11	726	0	15	2
	0	884	0	0	18	14	0	553	660	0	4	0	216	14	0	899	26	6	41	634	754	0	411	12	639	53	0	4	0	934	233	299	0	69	22	811	0	145	16	711	1	1	0	0	1	702	0	14	6
	0	830	0	6	56	147	9	892	862	0	1	0	13	5	9	755	51	11	15	463	840	0	499	14	737	10	2	0	0	901	283	508	37	166	0	614	0	131	260	514	2	1	0	0	1	669	0	22	8
	0	452	0	118	0	149	0	641	674	0	1	31	34	2	1	870	72	531	9	799	798	0	384	11	699	206	1	3	0	869	501	71	0	375	0	406	16	322	8	662	0	0	0	0	87	716	0	23	10
	0	460	0	0	0	94	110	415	760	3	0	2	1	2	0	957	84	831	28	786	692	0	382	16	787	11	3	0	0	1097	76	107	0	15	0	289	9	12	2	659	2	0	33	0	2	702	0	15	13
	0	704	0	0	72	56	0	716	646	0	0	0	14	13	0	901	119	924	10	881	774	0	457	12	655	76	1	0	0	860	224	121	0	1	0	76	1	3	1	763	4	0	0	0	0	690	3	11	4
	286	1083	0	0	93	551	1	659	591	77	1	0	8	25	243	923	37	873	213	616	810	0	168	65	622	1	0	0	0	141	57	96	0	148	0	473	2	6	0	817	3	5	0	0	4	729	7	15	6
	195	1181	0	75	419	599	151	331	645	316	0	0	24	1	0	880	43	820	52	417	862	0	148	25	696	222	1	5	0	537	452	180	1	81	61	630	5	10	1	776	4	0	0	0	1	771	1	16	13
	756	1108	0	10	57	515	16	187	719	0	0	0	260	18	44	871	15	603	68	643	713	0	516	31	759	72	7	0	0	323	619	145	0	0	0	571	0	5	0	749	0	0	0	0	1	789	0	13	10
	96	841	0	352	3	776	0	101	647	9	1	0	144	11	0	949	17	394	609	544	751	0	725	14	748	27	3	3	0	931	332	142	0	8	76	767	2	3	0	710	24	0	7	0	1	767	0	16	7
	0	1011	0	557	2	731	1	179	841	219	189	0	55	0	6	910	24	506	68	791	811	0	536	13	785	116	3	1	0	1049	82	140	0	0	2	951	0	8	0	635	7	0	1	0	1	813	0	16	54
	0	1116	0	853	30	708	51	487	754	0	1	0	52	0	0	782	422	902	14	899	707	0	299	161	877	500	1	0	0	916	406	150	0	13	0	881	18	56	146	439	14	0	4	0	1	744	0	21	3
	0	1110	0	809	85	786	1	437	784	78	0	0	2	0	2	821	10	1005	0	691	746	0	149	27	900	739	4	0	0	961	358	105	0	0	7	869	2	55	2	457	28	0	2	0	0	687	0	19	9
	0	959	0	671	3	759	2	720	616	6	2	0	3	47	0	886	16	488	2	841	730	0	512	27	938	36	5	0	0	1065	314	78	0	33	0	626	0	60	254	161	0	0	0	0	0	418	0	14	6
	0	794	0	755	0	756	1	867	588	46	0	0	22	7	3	855	34	460	2	806	760	0	428	21	905	45	4	0	0	1007	622	78	0	2	2	603	0	36	47	529	0	0	0	0	0	563	0	16	20
	0	732	0	778	0	845	4	844	632	8	0	0	12	20	4	923	42	634	9	676	801	0	450	24	828	273	9	0	6	701	820	33	0	3	1	801	25	5	1	617	8	0	1	0	0	711	0	165	10
	0	759	0	539	0	855	0	728	713	11	0	0	0	1	0	880	22	1025	11	902	699	0	357	111	416	997	171	0	0	1040	753	76	0	3	20	757	0	4	0	562	0	0	0	0	0	706	0	9	12
	0	671	1	698	200	749	0	644	672	1	92	0	10	1	0	931	42	863	20	685	757	0	337	56	729	1073	185	24	0	804	686	77	0	87	0	675	1	3	0	542	6	0	0	0	0	803	0	1	391
	0	635	0	753	2	764	2	594	871	2	1	0	0	0	0	886	46	681	16	626	717	0	735	27	724	376	50	0	23	675	873	100	0	90	0	814	0	1	0	801	0	0	0	0	0	851	0	2	7
	0	1092	0	917	0	822	4	1243	832	5	0	0	161	17	0	928	7	885	1	590	642	0	649	177	728	293	44	0	0	958	620	70	0	5	3	643	9	11	0	687	8	0	0	0	196	775	0	0	0
	1	932	0	746	1	657	1	1374	808	0	0	0	3	0	1	1043	33	183	4	515	772	23	338	62	806	469	16	13	0	442	773	101	0	9	0	825	396	24	1	248	0	0	0	1	44	848	0	0	1
	157	951	0	254	0	610	7	1152	675	1	0	0	47	13	7	449	26	329	10	625	940	0	293	142	734	998	19	0	8	903	1055	62	0	3	254	845	0	350	0	115	6	0	25	55	155	942	0	1	0
	1	986	0	644	48	603	1	1530	697	1	0	0	19	5	0	491	12	163	1	910	581	10	206	40	736	758	14	0	0	1038	1006	94	1	195	13	947	0	29	0	815	1	161	20	0	2	928	0	0	1
	0	1015	0	794	1	649	2	1677	721	18	0	0	380	25	0	190	77	365	17	677	73	31	459	833	838	738	299	0	0	599	1146	88	1	34	17	933	7	303	0	764	0	198	9	0	0	804	0	0	0
	2	1008	0	705	1	515	6	1618	701	0	0	0	75	4	2	381	132	439	3	763	1047	0	596	152	618	852	226	1	0	216	616	79	0	24	78	904	11	290	0	717	7	0	74	0	1	907	0	0	2
	0	1057	0	412	118	227	2	1598	599	9	0	0	259	0	66	645	19	352	20	871	925	0	284	157	696	880	435	291	0	797	822	231	0	8	64	509	2	13	0	732	4	0	0	0	97	779	0	1	6
	0	1076	0	96	8	610	0	1333	813	22	0	0	155	5	2	692	350	370	0	658	573	0	224	133	752	491	666	1	0	637	769	46	252	240	3	578	0	0	0	719	5	0	0	0	0	905	0	1	1
	0	925	0	638	2	516	3	1577	825	21	0	2	185	5	0	423	6	405	8	665	765	0	431	54	791	731	11	1	34	676	331	125	297	130	0	604	0	16	0	614	4	0	0	0	0	603	0	20	5
	0	912	0	426	9	495	5	1737	698	97	0	0	136	2	115	691	31	508	0	722	806	0	542	126	680	695	12	1	1	947	629	61	0	4	6	809	0	4	0	617	12	0	1	6	232	834	0	1	282
	0	873	13	471	1	339	1	1535	743	0	0	0	88	5	2	592	18	263	0	684	789	0	345	225	761	821	15	0	0	893	280	64	0	2	0	402	0	0	0	716	0	0	0	0	602	842	0	2	10
	0	890	79	418	27	347	4	1462	773	0	0	1	683	1	0	461	3	95	0	757	761	0	84	11	681	708	64	0	0	832	378	104	0	229	16	840	5	3	0	585	5	0	68	0	251	831	155	0	0
	0	761	0	531	9	577	7	1093	624	2	179	0	134	1	0	307	8	251	84	675	872	0	148	31	763	807	65	0	0	708	106	176	0	51	46	241	0	12	0	795	0	0	2	0	772	833	0	1	0
	0	837	0	700	8	371	0	1474	724	0	95	0	133	2	4	126	8	413	1	658	495	0	299	320	746	736	171	0	0	911	212	108	0	52	22	441	0	0	33	700	0	0	11	0	807	801	0	122	0
	0	630	0	757	2	192	0	1530	936	0	121	0	72	59	1	288	3	102	100	778	812	0	340	61	882	687	42	0	3	866	224	204	2	45	1	359	291	0	0	355	9	0	146	0	622	432	0	1	0
	0	892	123	730	1	202	0	1353	695	0	207	0	162	1	2	252	3	41	4	883	646	0	407	58	836	576	8	1	0	89	447	432	0	41	7	485	722	4	0	345	0	0	0	0	727	518	0	154	0
	0	887	0	333	39	277	2	1286	945	0	39	0	38	18	0	178	1	401	2	844	685	328	595	213	616	849	6	0	0	217	106	767	0	36	5	448	217	36	0	608	0	2	1	0	752	695	0	8	2
	0	730	0	862	1	307	1	1271	762	0	137	0	48	13	5	192	1	626	19	720	331	1	455	25	779	566	1	0	0	133	289	773	0	32	1	757	277	1	0	840	14	0	3	0	651	787	0	5	0
	0	461	0	725	3	382	5	1401	833	0	280	0	493	1	4	161	2	298	0	1009	18	55	577	47	752	555	48	3	0	265	277	718	0	38	0	345	525	39	0	623	5	0	6	0	853	973	0	12	1
	0	804	0	785	4	32	1	1524	703	0	626	0	653	0	5	64	3	333	43	446	74	0	437	16	823	676	0	0	0	489	167	809	0	91	20	444	788	144	0	610	1	0	0	0	662	831	0	9	2
	0	858	60	621	1	27	9	1630	703	0	753	0	675	1	0	100	0	347	0	220	231	1	938	69	468	346	1	1	0	395	455	948	0	122	3	309	709	1	0	221	0	1	29	0	614	869	0	0	22
	0	752	0	616	2	78	1	1537	708	7	45	42	817	0	168	52	0	182	0	624	102	151	440	3	788	393	2	0	0	325	287	1023	0	81	264	348	715	81	0	496	113	0	13	38	690	896	0	0	10
	0	476	0	533	10	0	11	1636	847	0	8	48	201	13	19	39	1	443	3	763	149	0	549	39	733	172	0	4	0	318	318	1050	0	636	0	286	882	62	320	564	96	0	4	21	848	769	0	23	1
	0	134	0	457	300	167	269	1735	781	0	4	1	216	1	0	149	217	194	21	937	139	28	438	53	784	951	0	0	4	483	293	1093	0	902	0	430	816	24	194	27	0	0	17	76	877	952	0	0	2
	0	449	119	604	1	479	182	1487	965	0	8	4	633	0	8	139	10	318	1	598	144	0	597	218	815	782	1	0	0	465	160	1032	0	116	4	508	536	1	137	154	3	0	1	0	863	772	0	0	0
	0	322	0	596	30	310	17	1245	817	0	21	1	824	1	1	191	2	440	16	827	25	51	761	32	826	839	268	0	0	304	407	901	0	2	0	301	162	1	21	250	0	0	18	0	894	970	16	0	0
	0	207	0	361	1	2	0	622	797	0	24	0	860	157	44	231	235	311	0	1239	93	276	842	69	710	638	203	0	0	817	489	986	0	2	64	205	35	93	22	141	0	0	2	0	556	669	0	2	1
	0	113	0	385	0	43	0	474	794	0	186	1	787	15	0	197	22	276	0	1294	177	1	735	247	733	704	0	0	0	921	396	840	0	0	1	288	11	0	43	237	1	0	0	48	881	831	0	7	3
	0	348	61	530	401	0	0	757	615	0	64	59	818	17	37	292	0	364	0	1052	48	0	831	34	816	869	0	0	0	494	196	910	0	8	0	339	99	125	31	219	1	0	0	12	918	716	27	0	2
	0	405	1	525	155	1	0	779	663	0	44	4	472	18	97	370	1	385	16	987	315	0	687	17	883	848	223	0	0	797	105	806	110	1	0	257	90	1	34	109	21	204	10	0	921	571	0	1	215
	0	100	126	232	145	2	0	761	823	5	86	0	732	1	0	376	0	381	499	945	548	4	818	29	763	188	14	13	0	685	297	697	0	12	0	382	9	1	91	88	2	0	32	0	812	1035	0	0	0
	0	12	92	539	304	335	0	750	608	0	46	0	779	91	6	289	0	649	308	1014	247	0	823	1	909	145	1	5	0	809	257	464	0	1	92	343	2	0	67	321	1	0	0	0	818	1088	68	2	21
	0	53	0	574	37	398	0	785	956	0	29	2	557	474	2	340	1	432	166	1064	501	0	183	40	977	576	0	20	26	355	227	719	0	0	664	276	0	0	94	428	0	2	4	0	797	965	0	0	0
	0	195	0	127	8	196	0	764	443	0	66	0	552	277	9	215	0	638	3	1010	525	0	629	98	947	422	0	0	0	604	120	684	0	0	844	424	8	114	177	271	0	0	42	0	948	891	0	0	1
	0	477	0	208	98	29	0	802	370	0	72	0	450	198	0	333	5	657	0	1035	576	0	855	11	817	134	0	0	0	696	338	716	0	9	673	232	0	1	412	558	3	1	0	0	913	862	0	0	1
	0	697	0	61	100	146	0	643	421	3	11	0	327	90	12	201	0	642	1	1093	582	189	896	309	526	81	0	0	0	561	330	1001	0	3	487	311	1	5	160	367	0	0	0	0	904	652	5	0	1
	94	59	0	125	241	4	0	775	691	0	4	0	377	2	224	57	2	512	1	1098	532	0	894	37	723	216	1	0	0	566	332	927	0	40	73	375	3	2	18	491	0	0	1	0	960	886	38	0	0
	167	186	0	104	18	1	0	782	467	0	64	0	376	98	4	151	0	280	1	1049	329	102	711	8	701	180	1	1	122	718	415	892	0	7	0	148	81	0	19	457	0	0	0	118	956	803	0	1	2
	35	214	0	64	122	221	0	801	564	0	2	3	639	100	0	146	70	740	0	1056	256	1	672	74	723	135	0	0	3	580	399	942	0	54	156	253	9	0	25	408	0	253	46	2	958	803	0	157	0
	79	396	0	21	40	444	7	703	813	1	0	10	476	197	13	70	2	155	276	1130	102	0	690	75	708	104	0	0	0	765	430	651	0	644	953	112	0	0	124	444	0	0	10	0	849	844	4	0	0
	113	587	0	21	36	699	0	648	810	0	0	0	333	157	0	200	4	441	138	1032	339	0	221	38	876	180	0	5	68	915	291	662	0	339	677	246	18	0	13	466	0	0	216	0	952	948	0	0	214
	182	592	6	43	26	629	0	733	478	0	44	1	270	290	1	244	0	168	448	966	181	0	287	195	1151	815	2	0	1	495	328	806	0	167	713	315	1	10	30	729	0	0	41	2	750	772	219	0	9
	44	338	0	35	61	233	0	143	844	0	206	0	205	738	2	252	0	157	4	852	395	0	306	437	542	955	0	0	0	94	323	685	31	110	720	262	1	1	83	340	0	1	23	1	896	302	0	1	8
	150	238	7	88	227	763	0	517	825	0	3	0	325	805	3	166	0	243	28	622	484	0	775	106	1095	829	0	2	0	172	262	705	255	249	920	345	0	34	57	605	0	0	87	0	467	46	0	96	4
	206	458	0	83	702	823	0	515	1133	0	4	1	251	758	0	98	0	88	8	663	503	112	346	19	1240	907	0	0	0	272	217	780	0	333	802	347	0	0	16	395	0	0	4	0	271	335	0	1	18
	6	363	0	66	654	855	14	756	1073	0	24	0	773	762	1	352	0	282	485	804	465	0	699	183	1197	812	0	0	0	595	229	899	64	19	839	363	29	66	141	652	0	178	111	33	811	552	1	1	1
	0	161	0	117	598	34	14	829	985	0	1	0	899	780	0	222	0	447	497	795	751	0	755	156	1206	998	0	1	136	400	269	966	91	36	628	369	3	64	166	529	0	0	23	0	886	727	107	1	2
	0	289	0	49	308	854	0	769	893	2	4	0	665	680	9	343	1	516	753	716	517	0	437	17	1044	951	2	0	1	254	267	837	0	11	692	274	0	8	141	427	0	2	16	0	171	614	16	2	6
	0	145	0	76	262	1023	0	360	774	3	2	1	670	559	1	454	94	377	209	851	523	0	158	186	1555	852	0	0	0	272	324	879	0	11	686	383	61	0	648	773	118	0	15	0	274	619	0	0	8
	0	381	0	120	154	474	0	633	680	0	2	127	688	811	5	409	9	361	2	834	460	3	154	27	1120	884	0	0	78	184	349	408	0	10	753	276	0	0	40	562	3	0	232	2	13	400	287	1	2
	0	136	0	77	327	884	0	506	906	0	2	640	861	749	0	282	4	410	0	927	761	0	119	5	859	818	0	0	0	114	455	524	1	17	786	391	25	0	6	674	50	0	15	384	2	17	96	0	20
	0	67	1	66	194	415	3	604	707	5	7	687	728	551	16	494	1	329	0	959	769	0	255	13	990	848	1	16	0	345	379	712	0	5	869	436	6	0	80	323	613	0	381	116	7	407	62	0	1
	0	20	0	229	158	894	0	474	648	0	1	308	664	615	1	303	0	403	1	957	623	0	339	33	385	864	197	158	129	74	373	681	302	25	674	251	4	9	19	257	428	0	74	4	45	879	370	0	5
	8	96	0	458	103	770	0	258	345	22	8	412	719	586	154	111	1	605	101	829	781	0	437	62	416	827	56	0	0	345	458	681	118	18	670	158	77	0	302	475	534	178	268	0	47	872	721	2	3
	1	4	0	588	80	432	0	235	249	0	3	426	755	626	1	311	0	255	0	909	446	0	470	102	466	1010	0	0	0	277	383	801	13	5	313	259	550	0	151	399	431	2	1010	0	36	825	666	0	2
	0	17	54	568	119	1016	0	301	144	0	3	421	680	429	2	214	0	497	0	834	637	0	684	8	376	822	35	0	0	397	282	793	346	10	483	298	757	0	206	590	627	0	1003	7	14	888	509	0	5
	0	136	0	834	16	820	0	300	249	0	4	694	1105	761	2	373	0	562	224	798	923	0	628	23	1371	1016	0	8	0	477	410	628	131	15	445	314	460	0	4	502	171	0	688	0	30	859	681	0	2
	0	52	49	615	62	827	0	145	296	25	5	741	959	712	1	113	7	220	123	644	287	0	453	2	1493	555	0	3	0	484	251	746	19	0	356	288	665	1	9	573	83	0	454	252	9	781	749	0	5
	0	138	0	600	213	776	0	356	208	0	2	733	543	791	0	193	0	235	370	708	386	0	804	15	772	666	0	0	51	799	423	685	18	37	458	281	794	0	265	668	33	0	410	39	299	837	773	1	226
	0	223	0	794	2	828	4	128	411	3	6	717	660	743	0	224	0	351	1	601	782	0	612	5	1201	888	0	4	123	259	420	806	9	20	732	292	785	9	157	548	188	0	583	8	118	844	663	0	12
	0	47	0	796	4	859	0	231	736	0	2	670	993	617	0	97	0	184	35	684	716	0	673	6	1355	903	0	0	0	4	289	350	8	0	741	206	762	303	130	699	108	0	668	8	282	762	728	0	3
	0	33	0	1083	477	751	0	169	512	1	5	772	1246	762	0	129	5	222	423	698	568	1	445	225	1163	802	1	3	0	147	471	254	4	0	648	433	212	8	331	720	189	0	761	50	77	802	814	8	31
	0	223	0	929	269	609	0	226	402	1	288	444	880	520	2	106	60	271	2	594	77	0	596	11	1441	840	0	0	0	96	589	518	112	39	948	524	725	0	25	782	408	4	748	60	77	529	687	1	5
	0	245	59	780	113	307	0	54	666	0	39	27	1074	104	1	54	355	419	47	246	1047	0	588	314	916	1009	0	0	0	103	832	483	0	0	859	443	734	0	2	41	542	0	790	7	60	129	688	0	16
	0	23	4	827	54	530	8	215	889	0	0	121	1064	36	2	339	732	623	40	379	929	0	525	30	1202	797	0	13	0	45	617	791	164	18	566	782	616	0	17	8	746	119	790	17	44	194	651	0	1
	0	86	338	1017	156	473	0	249	822	0	0	48	958	53	4	129	875	385	97	727	600	0	613	645	1319	787	3	0	0	53	832	913	771	30	847	799	621	1	16	655	705	120	602	3	59	143	285	6	1
	182	187	50	846	23	755	0	507	745	2	0	232	1002	9	1	262	369	149	1	615	1248	0	543	805	1303	711	0	0	0	55	857	702	598	0	793	817	693	5	57	409	438	98	717	3	101	196	80	4	161
	386	107	21	938	124	612	0	411	375	141	53	254	750	13	0	266	600	252	40	213	879	0	526	920	332	402	0	0	0	6	845	652	803	0	755	613	736	5	8	629	666	0	727	9	294	206	18	0	252
	4	67	28	905	11	670	0	609	40	11	0	235	907	96	208	191	175	195	117	282	493	0	587	1021	247	732	0	0	0	60	714	677	551	0	641	832	762	0	193	579	680	2	530	2	73	278	26	0	1
	1	39	37	977	93	686	7	376	204	6	0	7	870	121	4	80	369	411	102	172	788	2	496	987	436	746	0	3	0	17	801	913	711	0	835	781	769	1	29	783	523	1	548	1	60	188	43	0	676
	5	169	142	917	19	700	0	252	62	12	0	352	987	208	1	199	101	380	2	57	693	157	600	1050	692	767	0	0	0	83	876	822	740	0	827	559	817	0	68	604	413	716	533	2	64	310	76	0	381
	0	250	466	845	40	521	0	485	155	0	2	518	1374	38	0	104	61	256	47	198	818	41	560	693	706	950	3	1	0	80	773	232	770	0	884	92	771	705	34	768	327	231	615	469	164	284	20	1	68
	0	82	368	889	1	321	0	624	366	0	1	446	1184	277	0	76	0	349	2	599	534	0	690	1032	701	869	209	0	0	30	754	883	854	0	695	326	987	44	36	779	261	829	789	632	840	432	159	0	580
	1	22	651	858	4	490	10	808	615	0	1	766	1178	49	0	229	510	138	58	299	374	0	545	949	166	866	4	77	0	199	159	1045	781	54	681	180	786	22	94	633	424	858	916	88	755	391	4	4	395
	12	9	824	952	3	527	0	553	837	0	18	724	1132	35	0	87	102	127	47	478	386	0	445	1071	229	940	318	0	0	111	55	668	739	0	884	208	581	3	152	686	380	835	878	83	645	336	725	0	173
	0	242	747	603	52	409	19	650	725	0	0	726	1297	677	4	196	346	263	361	249	405	0	755	1017	278	662	540	0	0	268	70	722	818	24	796	253	858	0	361	752	733	601	924	26	660	275	743	0	67
	3	136	763	1017	19	680	43	707	851	82	0	630	1187	299	0	258	377	344	512	376	752	0	694	947	104	481	586	0	0	55	255	808	909	0	505	137	721	111	187	609	756	681	805	17	667	459	726	2	113
	2	17	731	923	238	603	0	808	895	72	0	652	839	523	0	311	51	574	388	299	577	0	586	1573	427	459	660	0	28	72	117	672	882	0	640	349	562	8	41	562	727	749	874	24	706	462	652	0	513
	0	72	696	971	74	450	0	694	731	5	197	557	806	696	0	215	0	431	701	218	458	2	390	538	299	670	737	0	0	214	3	634	832	24	722	216	26	1	78	582	761	641	734	300	647	112	679	0	165
	0	174	714	530	39	508	0	700	736	51	49	838	791	602	0	411	0	503	522	448	285	0	698	650	49	59	540	0	0	242	35	942	919	44	901	275	40	3	157	545	742	744	847	644	441	275	555	1	51
	0	104	812	530	15	494	0	687	717	155	39	843	710	815	5	416	0	502	535	364	217	0	941	1039	159	184	330	291	0	383	1	1212	929	183	816	176	1	147	28	562	714	857	607	814	183	377	700	0	99
	0	387	802	688	29	577	0	534	761	10	13	907	916	781	0	335	63	520	569	297	157	0	722	1348	75	27	865	1	0	214	78	996	469	93	903	236	42	4	18	607	828	822	563	669	657	452	624	186	60
	252	117	780	981	5	411	0	493	735	114	22	841	962	775	0	355	0	573	493	228	111	1	480	1531	328	10	937	4	0	129	337	721	625	93	926	165	1	1	184	553	792	780	722	321	748	219	595	0	83
	6	9	516	1015	304	322	0	750	717	495	11	730	910	697	0	150	1	516	380	167	490	0	18	1281	127	586	888	0	0	77	58	991	342	156	1095	195	99	4	75	736	627	809	754	613	213	239	689	0	58
	23	58	622	735	264	398	58	671	773	36	47	776	822	1209	0	216	3	445	256	159	118	0	1	1089	229	838	694	0	0	84	0	1075	657	97	1112	137	6	7	51	548	623	756	757	786	749	222	749	0	344
	230	219	731	772	120	549	6	268	917	30	20	540	1092	1315	0	499	0	585	7	246	57	0	82	1399	325	681	457	0	0	192	82	1042	580	42	987	124	1	1	0	277	757	902	786	663	773	154	711	0	724
	772	714	770	997	94	258	111	358	774	34	43	985	678	821	0	364	1	612	146	244	36	1	863	1226	571	378	291	0	0	130	0	1054	601	41	997	281	5	2	102	252	762	855	683	693	553	128	725	0	764
	879	722	498	875	31	582	19	461	930	171	25	667	282	1331	0	415	2	199	16	60	138	259	440	1165	428	323	323	0	0	109	49	944	883	1	1019	265	0	2	14	98	791	887	805	574	240	187	711	0	185
	228	538	336	874	39	644	48	211	1023	23	108	282	817	1432	0	277	0	424	8	305	237	0	331	1418	230	727	182	0	101	234	75	827	841	77	1028	209	118	1	0	267	718	1173	653	457	183	95	685	0	5
	3	370	255	876	177	678	98	161	760	0	8	359	786	1170	0	414	1	597	9	425	122	76	582	1460	53	571	209	0	25	198	194	650	611	22	881	164	58	207	52	231	552	952	600	783	22	144	666	0	2
	138	43	553	916	75	222	49	177	687	1	0	233	723	1465	0	330	0	336	5	199	136	1	559	1501	169	505	85	0	0	223	0	794	501	8	928	200	399	4	70	592	515	1485	504	721	13	334	706	0	3
	1	195	210	841	75	285	8	137	801	0	4	360	842	1530	0	278	0	296	6	400	170	0	422	1268	380	161	246	3	0	91	260	599	819	3	1009	115	540	1	82	508	673	1563	657	904	4	229	615	0	1
	372	238	495	915	1	536	2	199	752	0	14	597	808	1338	0	178	0	278	7	262	256	1	571	1418	402	120	152	0	0	175	277	277	923	137	963	141	618	0	321	411	417	1571	448	774	156	500	364	0	5
	663	11	271	1008	50	569	11	72	439	0	0	715	866	1394	0	92	11	579	69	389	192	25	520	1242	238	323	109	0	0	86	269	575	789	129	965	318	630	0	5	419	430	1538	502	851	220	635	661	0	9
	270	114	96	989	9	461	83	112	86	0	0	836	744	830	0	179	0	602	465	114	330	0	410	1170	452	243	232	0	0	144	64	568	916	0	983	506	294	4	54	462	506	681	560	96	182	385	857	47	7
	389	160	65	1080	1	446	31	120	290	0	17	943	474	1123	1	138	2	509	676	238	329	44	670	1261	575	178	331	0	0	201	305	166	768	0	955	162	4	2	25	242	636	1098	664	721	241	509	737	0	1
	201	225	51	927	0	642	1	225	65	57	0	913	813	1085	0	194	0	640	311	164	330	0	448	1240	864	213	272	0	0	40	106	126	408	1	952	16	10	2	560	425	715	1176	698	868	118	309	532	0	0
	190	226	91	769	16	672	1	249	168	0	0	599	502	233	0	200	0	534	0	297	238	34	326	1217	848	408	178	2	0	149	150	175	498	0	963	235	0	2	69	414	559	881	483	652	200	308	557	4	6
	136	320	289	667	252	286	68	524	750	0	49	815	72	612	0	452	0	366	228	300	28	533	214	1337	856	273	54	0	313	103	219	335	27	0	1152	170	16	162	35	569	385	897	712	797	61	164	765	42	5
	150	542	145	567	39	486	83	530	777	0	0	762	269	490	0	133	5	212	0	358	4	172	636	1577	878	89	98	0	0	85	111	591	3	0	1042	240	84	4	0	214	444	945	701	662	189	514	668	4	4
	408	610	263	660	17	338	134	471	359	4	0	510	367	78	0	201	0	490	1	293	434	618	663	1602	784	86	140	0	0	326	220	716	7	0	1269	205	119	13	164	553	758	1071	684	831	301	547	739	14	1
	311	536	117	827	7	582	42	659	128	0	1	506	346	260	0	204	1	301	52	202	383	0	523	1575	431	250	103	0	0	3	514	357	3	0	1194	273	41	0	0	58	837	747	543	734	409	594	695	1	3
	407	46	49	976	73	497	5	592	807	0	0	749	371	828	1	213	6	543	20	8	174	0	363	1287	121	125	469	0	0	230	516	119	7	55	1081	237	157	0	0	53	781	549	237	751	308	273	750	12	8
	361	80	92	928	22	466	57	458	576	0	2	803	239	1151	0	68	4	402	48	129	24	0	472	1137	75	0	817	0	144	43	36	840	1	7	1387	147	355	6	0	8	711	439	687	760	214	406	701	210	0
	1123	245	121	1004	16	608	37	474	686	0	132	627	487	1025	0	74	6	591	0	118	203	0	507	1196	324	99	897	0	0	283	1	829	104	3	1539	89	437	137	0	22	523	320	894	677	143	206	587	214	1
	1066	29	343	1157	12	673	15	215	1078	0	1	683	398	1011	480	84	2	485	0	71	297	0	577	950	199	207	692	0	670	291	2	595	3	0	1174	252	362	0	0	175	548	372	939	631	291	612	603	2	13
	977	324	40	1053	6	613	4	471	886	1	0	619	474	925	281	260	0	448	0	326	16	0	709	1065	436	671	639	1	641	486	42	768	5	0	934	183	69	0	0	185	673	694	875	533	392	347	429	66	1
	866	277	71	1039	35	463	3	351	872	0	0	344	522	950	346	127	0	417	0	230	3	0	692	851	549	889	317	0	685	478	6	859	12	1	812	89	7	128	0	246	542	653	1060	439	189	218	533	460	1
	915	679	3	867	28	540	12	141	337	0	3	383	353	953	422	172	5	322	0	532	124	0	594	616	382	308	174	0	779	159	1	754	8	0	863	197	106	116	0	147	296	459	1105	598	379	372	374	408	1
	863	87	55	789	1	386	7	189	815	0	9	346	436	990	843	24	0	295	66	425	118	0	761	58	300	234	156	0	639	195	33	632	388	0	973	80	85	3	0	94	116	550	1030	481	318	436	42	728	1
	718	791	35	933	0	58	7	74	701	59	0	627	497	953	366	36	0	491	32	229	67	0	762	127	319	225	113	0	853	110	9	88	820	1	1110	316	115	0	1	363	269	548	1106	505	486	186	56	179	2
	728	291	299	921	69	121	24	246	443	90	2	359	485	815	114	148	0	90	116	226	61	1	797	152	365	255	207	0	855	470	226	149	734	219	706	471	197	0	1	140	371	753	988	545	675	266	67	15	0
	798	22	102	976	382	24	49	89	603	501	26	664	437	746	214	198	0	525	0	265	48	0	778	267	524	394	636	0	748	303	438	655	757	31	475	418	171	0	0	102	256	439	857	667	567	206	34	12	0
	568	84	147	688	290	798	0	498	443	475	0	386	212	692	134	40	1	441	0	158	1	0	655	363	532	521	794	0	803	444	535	625	987	29	957	578	29	3	0	49	253	767	973	709	6	364	54	701	2
	731	40	89	590	134	801	4	178	342	766	0	147	619	704	154	242	0	134	43	277	28	0	515	220	440	688	737	0	642	354	337	74	969	46	700	291	32	234	0	159	320	850	943	692	58	347	4	132	51
	537	5	493	629	112	663	166	139	459	588	8	446	274	785	263	4	2	183	0	240	80	0	314	333	350	250	744	0	596	468	422	444	363	38	779	179	140	3	0	110	430	547	873	693	21	162	11	50	0
	841	14	701	725	58	559	180	92	620	557	64	438	448	658	320	1	7	451	0	172	35	0	427	524	665	214	768	0	817	200	455	128	53	39	844	145	230	132	0	160	287	681	993	751	17	67	5	45	64
	888	11	422	819	72	462	0	255	806	493	0	570	368	706	15	522	11	828	18	129	233	0	748	460	420	186	846	0	649	200	295	41	15	33	909	496	170	1	0	107	350	493	1192	655	62	214	9	27	14
	1036	84	33	840	35	777	0	213	688	636	0	401	564	704	337	768	0	209	0	122	163	0	756	436	640	125	620	0	806	313	580	220	261	34	903	512	75	0	0	173	319	739	1127	634	35	364	10	12	12
	1036	69	18	886	90	557	0	279	540	749	1	68	447	615	184	866	0	85	5	191	214	0	797	374	291	174	233	0	768	305	702	250	306	19	879	105	18	87	0	123	186	669	1169	478	6	628	9	56	0
	1150	255	28	913	44	210	0	269	775	706	7	290	467	607	10	838	0	54	2	114	499	0	902	427	387	391	360	0	613	272	384	448	273	217	798	103	682	10	0	249	52	664	1104	381	55	138	2	122	0
	926	313	23	825	21	531	0	471	467	627	1	679	522	715	264	704	0	512	410	100	217	3	906	478	488	120	756	0	832	266	781	402	315	14	759	112	613	658	0	179	193	521	860	575	42	229	2	80	96
	1169	51	30	335	261	395	0	282	744	653	2	504	428	666	166	330	0	444	930	118	202	0	843	520	462	188	815	0	781	131	692	463	227	30	434	178	264	540	0	120	135	517	945	377	75	66	5	164	3
	1381	95	29	313	139	218	1	409	166	523	79	704	488	661	334	101	0	562	732	330	82	0	779	625	466	116	907	0	844	145	544	460	115	13	224	317	307	473	0	299	61	910	858	661	65	107	353	398	1
	1239	19	23	472	99	332	0	317	369	659	93	743	694	656	161	146	0	353	916	138	412	0	809	398	314	201	826	0	698	531	762	477	80	11	133	103	37	264	0	120	286	923	954	642	25	695	726	144	1
	945	27	19	477	156	381	0	219	697	589	3	457	406	660	185	221	2	188	807	129	386	0	827	486	293	68	834	0	647	169	683	471	107	61	9	172	182	558	0	83	575	668	936	598	33	123	778	92	1
	848	48	26	673	254	304	0	331	647	744	0	337	468	786	177	314	0	243	78	125	151	0	828	575	356	152	825	0	692	324	205	480	99	11	10	132	483	649	0	135	403	628	752	298	211	115	504	131	235
	1164	365	8	1063	41	669	208	264	77	214	0	412	301	731	219	378	0	449	157	228	126	3	683	331	272	266	851	0	598	184	188	336	121	17	29	122	680	725	0	167	297	614	835	374	20	70	538	80	16
	1400	333	11	1036	439	225	1	237	302	55	0	687	552	444	204	41	0	310	46	92	43	0	796	755	439	43	946	0	213	269	156	78	418	5	60	110	628	1030	0	111	318	644	948	228	17	86	737	78	27
	1408	247	21	954	48	127	0	174	637	385	0	662	324	592	96	133	6	599	31	204	31	0	860	679	512	282	1099	0	74	181	141	73	370	129	300	64	579	728	0	218	191	656	883	567	46	577	575	32	1
	1282	267	16	804	19	110	0	195	629	720	0	475	392	691	77	321	0	885	43	516	271	0	665	672	318	36	457	0	8	285	270	75	231	8	143	28	377	764	0	297	322	1002	930	443	25	764	606	41	3
	805	298	1	759	59	259	0	69	273	515	0	550	502	688	166	127	2	793	52	264	168	0	805	683	308	53	1235	0	174	282	195	6	223	129	5	165	794	800	0	443	388	883	859	107	88	683	706	27	11
	779	290	1	690	279	247	0	346	503	657	1	588	555	705	144	237	3	630	59	140	527	0	659	410	187	232	1283	0	80	289	97	83	333	2	1	106	692	759	0	212	430	930	772	200	271	198	594	122	12
	655	20	9	639	59	232	0	625	173	726	0	146	591	774	296	364	0	453	9	149	506	0	679	366	280	224	1330	142	99	126	35	50	221	9	1	254	731	678	0	159	203	756	876	116	61	422	518	932	308
	919	515	70	689	28	300	0	321	387	639	0	104	503	715	156	252	0	365	148	120	533	0	819	142	211	115	1193	1	57	317	225	34	420	0	4	178	727	727	0	321	510	487	1059	288	249	299	549	824	127
	1309	397	81	678	1	121	5	572	841	634	41	615	270	730	113	333	0	185	34	134	411	0	918	346	725	292	1196	1	126	554	226	106	342	62	286	587	526	769	0	293	384	413	919	675	116	471	786	714	198
	836	437	8	814	81	116	17	598	656	533	3	627	674	640	120	347	1	340	4	126	58	0	840	172	611	73	461	0	38	229	41	249	319	0	101	757	722	650	0	144	188	704	711	560	265	558	617	703	82
	709	383	131	659	0	556	0	358	826	433	0	575	436	586	385	388	0	67	0	741	112	0	830	295	790	126	688	0	13	217	121	108	66	0	145	230	667	164	0	171	328	678	977	619	109	250	669	683	17
	712	300	23	751	21	62	0	316	520	270	54	233	469	697	265	199	0	7	0	588	54	4	897	388	499	94	863	0	24	149	169	280	8	18	159	213	410	192	0	139	136	610	989	299	78	394	709	491	9
	308	471	11	451	168	210	0	304	604	166	17	367	417	684	188	219	0	81	1	204	72	4	821	636	409	79	1008	0	17	314	98	47	7	3	6	342	437	142	0	274	368	724	939	280	85	456	568	723	6
	5	368	6	760	268	167	0	56	513	163	0	416	355	605	26	429	0	106	0	270	81	12	949	698	221	58	952	0	31	76	69	200	210	7	3	593	46	138	0	257	372	512	949	483	220	294	787	563	3
	163	336	1	420	172	131	0	141	521	92	0	367	483	814	3	301	1	89	87	151	113	344	936	310	2	56	1163	0	29	226	298	250	334	17	56	300	842	300	0	148	272	669	894	465	125	297	730	613	8
	165	70	0	401	78	87	0	337	565	84	1	354	242	590	281	448	0	43	14	156	314	2	765	129	1	128	912	0	89	421	148	100	147	533	228	150	720	750	0	63	282	665	655	267	305	510	623	692	0
	227	171	2	776	352	191	1	217	679	187	731	364	386	688	25	251	2	62	4	202	175	81	878	564	58	147	626	0	47	273	100	212	55	424	109	165	668	685	0	63	630	648	1062	379	383	169	672	637	1
	60	319	1	852	98	593	0	277	116	116	128	309	259	788	286	364	0	76	10	234	204	1	477	326	802	126	654	0	27	110	110	304	48	320	516	532	341	722	0	105	520	700	943	134	315	89	745	699	150
	48	537	7	746	93	639	0	255	271	272	61	267	255	697	86	380	8	89	0	370	134	1	881	367	790	139	580	0	37	247	216	799	256	296	691	104	351	694	0	30	343	645	768	227	343	261	758	628	7
	175	315	6	618	103	450	0	189	268	644	4	400	444	678	79	435	0	85	3	209	122	0	707	710	364	152	751	1	23	171	243	1049	230	398	925	73	137	793	0	111	197	624	732	181	260	224	732	916	4
	265	431	79	431	33	184	0	321	161	702	172	579	482	665	54	318	0	21	0	162	81	2	441	846	771	42	635	0	21	317	195	1005	16	667	355	216	25	824	0	253	230	538	882	164	116	423	662	915	45
	281	478	2	257	165	134	7	133	229	760	9	577	190	702	73	242	0	410	0	74	343	2	779	227	354	114	697	0	38	441	217	810	23	733	290	263	63	930	0	211	565	784	522	384	375	457	591	764	23
	92	558	22	510	172	189	0	25	358	812	18	169	137	452	91	498	1	483	93	272	147	22	779	310	409	119	940	0	82	173	214	675	176	487	145	241	1	826	0	177	612	700	611	111	129	457	701	626	4
	410	549	189	236	48	548	0	192	255	739	16	135	290	870	58	388	7	95	1	175	101	46	820	782	522	144	941	0	41	290	327	768	193	839	142	173	37	518	0	187	696	719	785	132	132	307	750	767	11
	201	546	326	233	69	581	0	189	312	853	10	280	301	749	24	167	1	190	4	35	98	94	828	328	759	99	1038	0	34	423	229	701	268	806	1	210	52	253	0	221	236	641	599	122	254	259	612	804	5
	163	318	79	372	116	215	0	177	385	904	32	338	429	638	50	173	0	432	5	156	345	1	845	366	810	44	1014	0	69	338	129	782	97	783	308	328	75	802	96	162	488	651	888	592	213	593	640	825	1
	75	316	25	400	205	185	0	341	226	648	13	297	553	503	46	283	0	382	86	280	266	0	816	612	628	53	739	0	83	47	97	313	15	821	134	339	227	194	38	149	255	492	826	549	30	364	584	681	5
	142	252	121	547	111	469	0	277	228	743	56	484	571	705	84	495	70	350	13	324	138	0	730	415	691	45	636	0	25	224	100	223	220	812	19	373	3	700	40	178	125	750	787	609	126	479	650	359	3
	239	427	124	402	136	170	0	427	287	862	10	524	507	982	125	604	0	410	5	281	56	0	817	77	815	139	847	0	28	206	79	619	433	907	261	243	4	603	0	154	318	899	950	663	295	379	641	236	1
	326	373	197	473	392	234	0	174	332	852	24	176	140	751	58	347	1	227	1	390	43	1	669	153	685	183	753	1	45	354	93	316	47	940	84	319	17	671	103	124	263	661	948	751	61	493	672	272	70
	193	825	246	434	225	213	0	251	409	814	59	82	188	648	106	342	0	38	1	88	39	5	853	280	781	74	322	0	73	419	296	355	0	1045	176	520	290	758	207	146	239	723	816	774	54	293	857	159	8
	146	538	194	687	546	394	0	189	320	843	0	418	300	831	94	57	0	58	174	82	134	0	837	122	729	186	573	0	56	227	299	846	11	999	91	305	520	953	303	359	263	559	378	626	65	294	645	235	1
	317	829	158	481	59	582	0	696	331	825	56	310	200	508	76	122	1	180	483	326	549	0	803	285	592	321	572	304	26	321	181	622	4	817	153	134	484	968	341	268	282	946	483	466	6	327	744	407	0
	487	411	74	516	43	355	1	660	163	740	2	308	301	735	38	296	0	248	266	407	193	120	842	519	470	44	995	36	24	293	38	635	193	858	374	488	535	774	117	165	197	710	295	493	20	386	800	704	2
	304	487	276	243	218	427	29	657	441	785	48	314	293	843	63	269	0	277	0	648	157	0	888	474	480	79	811	0	34	392	267	510	290	878	662	440	14	581	138	157	247	775	511	468	38	365	793	826	42
	473	358	159	458	584	567	0	305	711	814	538	496	253	801	126	443	0	119	71	448	217	1	904	427	340	129	721	0	89	380	287	496	0	989	588	176	0	329	146	68	319	725	552	445	31	127	700	811	6
	432	393	471	532	372	672	0	347	751	699	298	527	195	790	323	249	6	286	0	199	213	3	808	95	113	172	792	0	28	196	180	680	1	753	297	278	106	652	209	60	214	794	850	423	17	189	831	768	77
	675	405	795	426	505	507	0	208	762	870	29	402	180	603	285	66	0	82	0	66	129	0	781	346	353	41	958	0	29	589	233	670	0	781	67	426	183	704	147	58	240	546	503	641	145	506	836	603	3
	695	470	560	481	641	387	0	528	578	799	27	520	323	681	1	100	0	202	0	325	185	0	297	677	370	49	878	0	25	787	238	420	219	725	388	343	266	765	264	177	124	768	682	672	94	392	732	665	136
	372	335	633	708	623	577	0	568	564	777	48	435	393	916	10	125	2	643	3	381	203	0	380	213	436	225	939	470	45	738	92	109	109	931	69	110	572	754	14	190	571	932	626	735	114	142	667	743	10
	46	219	629	604	27	666	0	205	533	725	74	420	402	743	12	243	0	568	0	74	317	0	813	478	382	0	924	2	36	661	268	40	312	484	303	95	541	547	39	466	633	707	473	610	158	120	727	777	227
	135	182	729	436	132	98	0	128	650	884	37	254	290	570	832	160	0	164	1	416	542	0	881	537	488	71	1014	0	581	418	127	22	1	407	256	253	801	338	36	247	279	757	272	609	255	173	769	752	60
	364	123	811	487	699	141	0	194	267	732	40	257	221	913	634	333	1	91	9	429	443	0	626	495	344	57	900	109	412	443	245	100	1	278	105	332	766	604	48	123	200	555	263	622	277	199	759	575	79
	220	202	743	640	299	160	2	469	334	879	84	349	273	741	826	134	3	179	3	495	557	0	762	363	95	90	1071	8	689	371	67	143	13	583	3	128	553	290	44	105	469	784	127	604	61	329	671	801	169
	198	556	689	231	383	435	0	233	421	691	56	540	242	662	720	49	2	202	7	394	609	0	929	512	182	56	1161	2	655	205	297	153	125	757	32	349	294	247	71	106	338	915	112	457	71	300	716	597	50
	377	587	582	519	831	583	0	347	468	648	35	343	285	721	603	22	0	141	1	293	741	0	848	439	252	117	1203	9	776	379	177	59	72	831	2	244	63	420	116	235	109	639	105	410	253	219	724	358	82
	124	528	92	369	778	383	0	602	334	789	26	264	72	628	927	17	0	191	4	262	221	0	861	303	303	164	1182	0	633	477	57	189	11	829	157	107	140	800	0	208	380	834	96	488	10	397	716	584	80
	80	136	63	476	644	272	0	301	676	875	29	199	299	498	505	61	0	129	1	71	119	1	910	360	381	16	1180	0	576	362	212	243	11	825	298	287	12	815	7	89	398	448	105	348	25	689	823	590	91
	75	232	46	658	846	690	0	364	600	734	14	196	281	728	414	111	0	193	22	49	101	0	816	268	431	11	1055	0	870	373	434	225	2	957	654	182	32	728	79	215	169	555	228	357	20	321	1130	766	114
	126	201	0	324	892	288	0	182	357	633	86	146	138	779	362	94	2	455	4	58	106	1	897	371	326	93	893	0	706	15	190	120	8	824	270	175	55	462	46	145	130	484	252	456	204	352	732	726	264
	560	258	5	596	903	505	0	179	419	839	46	108	443	654	483	281	0	185	4	349	86	0	777	466	411	310	530	162	346	28	224	287	204	685	554	161	451	760	8	225	213	867	134	403	85	539	1097	421	3
	139	50	301	800	700	192	0	363	783	886	61	343	313	626	657	195	0	263	29	589	328	242	615	691	176	228	962	0	544	206	250	448	106	592	926	123	421	875	378	329	202	917	91	314	28	470	648	546	52
	50	60	651	457	714	466	1	288	703	831	35	326	184	704	365	134	0	364	5	675	181	66	517	697	79	148	947	34	619	322	216	239	5	566	964	593	130	685	158	711	60	993	78	54	371	782	574	531	14
	117	117	721	501	806	318	211	340	748	894	122	229	399	621	644	194	0	141	3	354	60	44	312	714	544	375	683	654	447	459	178	184	124	743	884	318	143	814	96	545	116	946	195	313	362	730	436	765	20
	401	136	744	457	910	537	3	189	856	839	657	96	327	709	663	396	1	569	12	545	33	44	505	689	13	118	364	830	535	604	229	193	12	801	466	349	307	707	8	753	70	909	64	559	273	242	527	551	0
	381	248	736	346	816	593	6	345	434	855	795	201	441	749	755	157	2	281	3	579	317	7	503	627	21	177	354	698	693	144	119	141	219	818	34	249	81	633	31	787	239	574	599	452	201	284	746	642	11
	285	246	797	278	761	520	1	432	318	800	858	487	304	779	460	516	0	639	11	634	267	4	269	454	99	113	334	371	711	212	282	135	82	780	12	443	43	422	55	828	645	515	490	495	245	219	813	645	640
	85	321	761	390	825	463	1	354	108	939	891	533	243	732	770	431	549	504	1	334	325	2	407	388	160	82	436	480	716	139	83	161	22	781	89	505	20	486	103	855	435	718	358	579	451	154	478	594	830
	243	134	754	543	389	363	208	117	224	899	854	468	295	628	660	268	1019	363	2	386	33	0	556	375	39	35	478	477	863	91	147	78	2	667	131	482	40	106	101	851	118	523	516	613	449	166	843	344	733
	345	54	665	340	510	386	0	344	78	894	905	481	431	537	757	306	951	427	3	330	1	1	128	587	72	63	486	487	830	241	213	164	19	799	15	438	92	98	381	695	116	582	763	771	280	53	332	170	708
	304	129	769	392	682	251	0	679	173	894	865	539	337	698	962	120	875	445	10	503	26	0	217	503	59	15	542	437	682	157	147	109	204	760	60	611	35	66	29	924	411	865	147	512	292	167	342	347	877
	696	239	740	428	681	175	1	683	353	843	914	283	382	783	601	145	665	161	8	453	123	2	241	205	0	272	442	509	818	533	192	234	400	938	33	385	106	51	11	944	533	936	37	196	228	274	668	280	861
	672	324	792	353	779	148	6	355	655	891	811	382	348	753	927	664	844	51	4	415	100	0	162	26	18	282	707	617	708	155	325	100	358	929	11	486	235	47	1	783	476	975	272	345	70	334	733	283	745
	257	602	823	503	411	257	0	612	389	825	772	304	420	810	1052	671	703	167	2	397	145	1	315	232	47	193	480	695	896	189	267	252	167	851	96	352	97	315	11	838	554	867	108	261	123	291	1031	472	523
	176	634	814	499	566	275	0	792	399	769	681	352	828	766	606	207	519	121	95	469	140	2	292	466	188	33	580	365	714	288	483	233	224	473	68	421	286	355	48	878	439	986	32	79	257	248	825	444	443
	337	553	783	636	253	195	0	756	517	891	790	710	554	768	965	279	640	60	2	284	125	0	196	378	207	84	459	565	628	272	427	134	423	240	14	273	145	352	119	889	405	764	49	290	156	229	848	247	405
	408	310	763	781	344	230	4	774	528	909	754	600	622	708	838	271	711	203	0	30	307	2	39	625	147	319	579	810	355	498	610	214	48	130	682	482	528	212	26	870	448	441	192	220	200	427	729	379	235
	508	528	755	736	585	252	0	731	365	818	706	574	392	617	942	410	400	214	201	150	301	2	123	323	132	117	530	843	740	630	442	354	304	240	798	271	179	53	26	587	232	523	213	111	124	432	754	244	770
	600	583	804	846	854	430	3	547	74	774	621	600	466	803	941	196	119	189	25	84	172	5	276	600	185	116	591	922	536	582	151	719	17	169	788	368	166	272	4	77	464	738	113	181	408	166	668	300	202
	541	519	862	765	803	609	0	64	92	645	623	645	463	617	914	318	260	394	4	428	291	2	227	726	135	42	232	994	970	774	345	874	217	132	364	359	166	146	64	71	313	832	242	337	159	299	684	251	81
	415	551	864	560	830	584	2	234	138	802	877	565	754	725	970	303	322	544	3	717	121	0	63	546	295	85	426	842	947	657	368	980	146	68	462	622	772	77	1	39	400	974	252	668	90	160	314	378	118
	480	354	897	392	527	143	0	770	318	934	766	596	523	458	749	271	520	401	2	602	728	6	19	369	241	136	665	753	674	350	312	1052	197	130	665	443	524	745	1	408	393	1069	303	815	96	258	470	176	105
	409	737	856	350	503	132	5	704	335	869	791	771	385	605	710	53	640	228	10	905	520	0	31	552	226	123	396	678	120	261	520	1140	115	52	199	465	449	763	2	951	141	964	180	443	55	387	254	348	159
	519	873	270	324	650	389	1	643	185	751	770	374	380	479	538	49	443	240	325	527	511	0	526	546	244	64	333	467	223	201	366	1060	220	94	136	664	605	653	5	956	496	1076	155	484	18	380	263	424	518
	480	574	487	632	608	385	14	415	389	876	263	626	561	678	647	42	140	360	314	207	299	2	723	621	222	363	389	694	293	457	127	641	497	79	667	181	422	738	11	964	443	935	217	540	165	887	23	467	537
	59	526	782	564	497	245	0	211	409	897	709	639	332	709	363	113	76	265	366	225	419	2	638	549	128	124	100	434	228	679	38	821	215	17	442	180	554	658	29	896	444	941	303	607	159	658	5	359	330
	172	683	747	746	581	422	0	266	410	872	532	614	144	736	356	436	19	354	334	590	666	1	352	693	113	26	212	680	219	286	204	1065	224	29	532	141	331	614	208	711	767	935	405	700	128	846	2	552	536
	120	637	649	686	739	780	5	488	401	801	892	601	404	657	447	348	91	156	410	327	371	99	404	575	202	185	383	159	77	181	159	1429	17	8	331	160	301	825	0	225	868	941	404	607	231	757	0	340	346
	303	228	777	474	472	761	4	206	500	704	837	525	577	1045	390	194	132	295	295	263	333	2	554	594	222	130	495	218	75	257	119	1054	9	10	191	303	511	692	2	21	821	890	434	358	30	609	9	425	247
	460	462	852	602	613	668	1	652	579	777	666	475	716	695	860	48	116	386	503	82	536	0	397	560	314	129	596	369	176	74	170	893	5	68	32	148	492	242	14	73	713	992	233	372	111	792	16	406	462
	445	691	936	629	486	675	0	704	433	934	853	448	345	742	750	69	90	319	233	95	493	1	133	780	403	107	520	788	31	158	155	1131	19	68	17	477	442	342	213	11	795	1236	49	591	127	166	4	287	717
	417	524	787	308	667	793	0	778	318	927	1120	725	456	724	804	274	115	143	493	18	514	0	44	750	327	177	552	478	21	274	244	1070	27	71	80	362	201	339	306	640	749	1255	139	730	367	155	5	503	639
	202	201	863	474	637	608	0	697	527	893	1066	558	244	760	634	326	79	56	177	304	675	8	3	861	347	15	364	715	31	290	254	1072	24	77	130	30	88	240	21	504	662	1229	98	761	148	154	1	589	138
	595	211	867	365	512	663	0	221	394	898	909	541	286	539	592	110	93	55	208	224	617	2	114	307	271	87	541	732	11	294	282	928	390	117	125	53	84	579	757	611	686	1325	124	664	99	227	184	520	60
	765	315	616	389	459	615	7	61	483	871	938	551	377	711	648	417	170	220	10	91	351	5	291	214	270	0	415	799	65	498	103	935	156	51	8	166	64	257	945	700	469	1358	215	714	30	350	605	602	64
	775	414	723	298	384	874	13	97	506	1104	690	577	316	638	635	345	50	362	13	210	529	7	243	522	181	330	674	649	161	323	80	525	16	25	422	204	49	295	786	389	561	1022	69	685	34	221	73	710	101
	791	305	719	545	229	476	4	66	541	1008	1215	460	528	726	663	287	213	352	13	162	482	3	449	506	159	260	394	657	143	323	118	8	5	63	82	203	205	701	731	555	757	800	202	706	138	125	10	499	41
	434	293	737	258	333	700	8	389	660	894	824	614	277	815	568	227	94	178	1	126	387	0	463	261	75	173	354	322	228	277	74	5	7	230	224	49	120	333	825	271	767	1076	266	602	403	128	123	239	23
	242	363	646	367	467	308	388	543	870	1183	702	749	337	553	247	478	20	253	9	44	337	2	201	177	152	14	363	73	412	160	94	5	65	39	348	319	152	542	759	472	764	926	209	529	217	124	48	395	145
	369	191	700	702	573	92	6	49	500	961	1126	483	332	754	387	713	95	331	5	354	743	0	624	162	344	165	370	31	296	490	302	9	16	21	344	246	234	613	694	364	733	884	226	179	173	228	5	338	13
	492	435	770	487	633	407	4	150	177	1063	996	151	225	921	358	476	75	514	3	112	863	194	495	217	160	76	510	102	171	343	380	26	329	65	182	98	113	399	662	133	754	884	154	94	30	343	93	141	17
	498	496	790	571	128	333	0	43	193	1124	1088	265	288	697	352	303	771	628	3	437	141	1	401	318	247	2	420	78	49	429	355	4	132	52	381	169	107	378	527	141	748	713	62	414	154	662	409	181	18
	519	173	750	692	462	478	0	232	502	1136	896	250	420	263	341	424	391	563	11	386	50	4	379	378	221	267	661	15	415	367	236	24	8	105	373	605	249	566	551	256	754	860	129	243	302	445	73	343	84
	737	67	775	486	699	333	0	174	625	1087	845	287	452	460	546	236	794	690	109	172	209	78	359	433	283	168	534	539	259	223	170	19	19	0	229	460	226	248	544	132	752	960	361	189	214	316	43	689	29
	214	9	853	382	398	58	0	144	685	1006	945	79	442	751	353	286	826	444	1	232	120	0	407	476	263	44	859	624	77	303	204	3	42	59	342	610	230	484	345	189	756	895	42	285	250	399	0	445	9
	182	2	980	416	84	76	0	59	745	976	1212	144	520	782	377	374	676	420	0	276	155	17	240	318	89	0	824	701	430	283	106	41	46	92	388	302	193	664	563	210	750	1058	232	169	261	242	2	252	2
	573	4	918	553	70	560	0	168	380	948	970	479	620	752	229	316	200	188	0	177	104	92	577	225	480	83	727	406	427	210	114	762	26	100	274	237	54	392	653	412	767	795	172	420	132	365	1	389	20
	280	24	823	504	397	285	0	38	270	733	1008	394	320	652	254	265	627	215	0	167	28	0	684	236	684	148	815	45	74	379	420	980	50	28	200	344	85	162	574	482	718	923	37	519	90	515	2	766	19
	611	18	755	333	814	596	127	229	647	594	706	383	455	433	294	495	767	522	0	624	98	1	356	219	706	2	867	45	262	410	252	892	458	5	157	630	114	792	444	320	770	707	140	213	79	304	2	337	9
	265	55	768	381	711	618	0	75	261	805	605	458	407	643	342	336	124	378	0	92	391	0	433	106	784	3	830	225	136	364	160	880	33	45	146	376	117	568	310	317	852	865	81	348	164	124	3	243	2
	604	210	812	276	676	473	0	130	229	692	495	633	594	805	478	285	121	333	0	94	396	0	488	695	489	6	888	99	56	242	108	806	56	31	71	466	78	610	326	606	847	811	446	514	138	261	554	217	92
	542	133	727	467	391	182	1	126	437	751	192	598	319	895	235	676	0	475	4	53	291	2	818	388	396	134	775	144	110	712	204	1166	34	40	13	803	46	330	357	867	660	853	745	642	497	853	505	137	362
	467	475	829	585	574	406	0	189	98	437	319	601	400	633	238	311	7	559	0	158	234	0	463	233	436	28	862	600	304	665	286	939	47	143	1	754	192	380	256	595	726	791	526	608	67	907	656	289	31
	392	377	776	644	466	364	0	296	106	481	716	537	543	637	310	193	94	528	1	229	219	3	378	186	331	625	900	623	65	475	217	960	26	197	88	722	97	418	267	882	496	834	585	603	68	382	661	153	30
	465	421	791	460	469	429	0	135	452	452	689	573	305	924	172	46	442	863	94	274	379	0	307	185	408	392	907	366	161	244	215	536	113	27	117	704	98	381	507	801	514	768	184	681	269	257	213	19	503
	376	142	429	520	639	285	0	228	760	28	767	606	443	853	331	526	713	613	2	159	105	1	282	180	366	439	624	281	31	454	260	925	679	74	110	795	115	97	416	791	367	547	180	691	316	362	380	139	635
	420	224	189	712	384	350	0	299	711	143	989	374	564	711	189	191	531	910	2	261	114	1	276	898	396	207	449	852	3	330	343	936	862	2	46	697	137	7	375	352	437	910	310	673	520	86	712	661	554
	411	0	102	497	367	495	0	138	762	642	613	515	360	871	372	48	8	359	0	57	222	40	100	419	620	153	558	868	46	708	297	772	610	5	133	655	125	374	388	319	545	720	426	612	669	478	374	540	421
	434	196	124	616	556	454	11	172	397	746	1047	431	383	776	551	61	3	228	42	123	144	1	428	558	237	257	522	881	164	531	341	902	72	61	94	456	92	366	285	444	790	622	155	648	617	758	451	610	664
	493	281	156	487	324	379	78	351	511	777	1025	475	466	790	279	27	0	316	119	316	112	0	310	417	463	208	690	964	22	288	174	961	227	67	86	47	121	182	357	283	822	454	386	641	817	679	680	693	735
	482	425	126	385	382	308	1	208	273	590	1330	460	589	615	286	62	69	325	100	472	194	0	311	321	181	487	745	583	165	193	240	880	234	38	76	194	111	128	313	328	797	269	562	586	763	496	208	653	751
	559	174	181	444	192	576	0	527	146	747	1261	354	574	653	232	354	77	839	504	396	212	0	551	531	121	528	672	996	45	43	444	1008	42	63	64	261	209	129	275	81	784	271	546	545	341	261	46	858	800
	532	340	134	349	321	620	0	196	547	583	926	436	809	924	221	863	53	930	406	481	175	2	361	523	110	624	633	821	238	143	283	998	57	21	171	207	441	658	365	21	672	80	85	621	211	258	36	785	579
	493	411	145	280	553	404	0	278	379	596	1429	347	495	628	224	1074	337	637	642	577	116	34	597	534	165	656	693	749	416	361	262	1064	60	93	91	249	166	69	262	21	778	110	425	456	312	105	35	923	371
	594	256	33	454	606	400	0	415	204	753	1118	401	291	677	319	836	276	652	459	374	192	1	590	874	146	613	513	957	127	183	406	855	42	137	51	179	0	1	471	15	781	24	237	587	399	145	22	715	695
	237	117	50	435	612	297	0	177	247	717	1313	255	469	719	412	810	153	814	560	310	157	2	605	74	226	739	581	911	215	66	117	697	54	61	82	51	100	94	670	113	659	21	434	513	324	246	25	836	414
	511	155	726	388	414	514	70	132	457	567	839	357	451	535	236	599	507	681	284	187	158	1	456	159	191	379	453	971	39	570	107	749	61	38	2	167	49	75	538	65	391	13	260	541	500	196	149	853	470
	590	566	830	360	667	354	7	174	564	739	400	407	178	766	330	639	908	421	168	404	288	1	634	244	123	595	328	906	48	71	349	812	172	88	235	159	2	139	308	16	394	10	152	602	241	359	482	488	385
	508	378	787	500	538	222	0	356	512	609	555	334	212	646	482	324	174	321	70	612	290	0	262	745	242	871	524	844	52	385	186	756	19	13	188	175	694	277	247	20	57	191	31	672	169	376	399	881	472
	216	82	765	367	451	329	27	197	615	705	632	407	434	421	519	184	20	394	229	552	252	0	347	319	532	914	502	977	229	299	433	704	452	26	43	444	786	370	224	281	98	12	115	557	324	559	210	1087	463
	280	57	769	535	285	266	2	285	306	547	702	473	281	809	448	230	337	571	7	436	246	127	85	251	511	752	450	827	568	469	139	824	234	62	0	186	854	27	321	220	63	21	152	630	269	502	287	1023	488
	309	204	745	447	380	339	61	184	379	444	783	528	127	670	481	199	487	289	1	345	244	0	101	102	611	992	417	1169	575	235	153	786	408	25	0	203	752	46	325	322	416	664	255	644	348	486	146	895	299
	526	33	740	230	437	190	2	70	432	474	628	543	2	836	199	350	590	311	74	285	173	0	109	919	242	870	647	845	53	431	166	733	204	105	0	133	797	120	373	315	753	387	190	614	211	356	215	923	232
	323	481	791	544	54	189	51	82	357	447	631	316	219	573	281	369	35	659	48	119	318	0	177	486	561	805	765	817	66	334	224	634	138	5	112	635	160	476	351	220	672	174	81	619	366	552	456	837	151
	448	495	730	425	95	395	139	207	363	429	667	332	278	597	349	123	47	655	74	625	251	0	62	225	609	820	575	729	50	301	93	581	50	14	263	503	572	386	321	410	594	252	165	594	226	260	356	768	45
	351	242	754	211	261	405	10	305	571	268	997	593	83	670	361	200	57	278	226	610	179	0	128	287	657	748	393	771	14	428	75	612	16	85	29	504	762	76	329	375	698	376	144	600	335	526	239	1049	271
	528	389	843	483	308	367	110	203	485	385	782	515	210	693	439	252	159	246	78	629	185	1	82	79	518	801	710	813	24	825	76	111	228	294	129	605	735	73	812	558	677	179	132	650	281	328	213	810	268
	558	638	773	395	343	442	493	230	590	377	814	609	447	626	333	114	80	261	323	698	107	0	189	146	266	834	655	854	11	630	64	511	197	880	250	726	782	20	587	523	550	131	211	601	269	102	318	859	261
	527	435	806	444	150	454	673	323	584	578	695	528	239	702	286	322	537	373	548	407	143	0	329	162	209	697	599	906	0	353	150	7	111	480	228	62	734	79	580	458	584	97	250	433	354	201	225	1126	570
	83	707	793	322	232	404	834	115	711	288	826	459	97	874	361	175	440	182	424	44	66	0	234	313	344	787	394	876	186	329	211	18	306	180	218	120	974	298	831	488	456	175	212	472	445	196	526	1214	334
	283	387	766	339	224	371	528	180	548	666	601	438	264	567	328	81	222	413	379	306	44	0	458	93	304	849	651	745	168	337	80	7	135	509	143	288	810	293	866	134	380	49	175	630	833	207	535	972	147
	212	326	773	428	336	468	665	114	569	658	831	331	43	899	219	108	351	375	896	362	74	0	270	105	383	851	525	690	904	610	221	31	244	738	102	170	19	206	836	287	587	9	207	605	533	244	67	1257	549
	215	226	728	317	757	268	548	256	789	642	626	458	241	688	530	404	442	430	329	167	96	0	473	390	345	736	520	832	155	327	154	2	629	839	2	569	498	371	819	263	505	152	297	550	516	174	161	1197	545
	490	352	840	334	694	337	223	222	558	647	588	667	208	862	459	251	123	320	287	310	124	0	809	158	337	720	242	707	76	490	72	4	945	577	2	232	610	210	846	350	445	57	361	585	229	311	255	692	566
	566	166	871	833	421	409	771	223	555	654	556	542	140	807	209	283	206	505	314	102	17	0	663	327	540	792	315	787	115	356	238	1	881	165	5	149	721	101	794	380	134	207	227	566	603	285	181	873	261
	481	510	664	487	90	397	877	180	512	726	458	586	277	718	220	241	413	448	567	37	180	0	400	310	730	417	436	835	344	531	292	0	452	145	150	190	776	104	1037	443	300	161	290	667	558	307	580	778	323
	310	470	551	400	231	125	828	331	772	837	517	374	349	583	300	214	1015	212	808	31	219	0	257	141	752	625	425	375	555	466	372	383	752	50	21	34	513	71	1173	246	176	145	259	667	440	827	752	237	395
	490	458	28	527	399	511	1036	652	735	578	522	453	373	661	374	306	1038	316	891	134	18	57	110	252	779	868	635	631	716	186	173	311	845	78	46	112	608	87	1010	223	310	21	304	438	395	531	834	143	292
	305	160	20	658	518	377	979	699	580	738	509	606	135	773	337	206	879	319	771	127	51	1	86	84	687	729	585	679	565	530	429	42	933	137	27	150	823	282	942	240	176	24	107	365	267	95	822	349	82
	589	134	31	633	606	26	353	574	702	808	257	568	88	789	166	189	1023	322	705	52	171	0	50	98	771	695	698	192	510	423	444	0	880	136	8	228	729	345	784	172	150	39	134	576	701	229	809	71	301
	244	98	23	610	597	106	763	635	446	613	429	592	149	553	185	347	925	284	762	88	211	0	43	179	654	788	645	343	631	201	288	0	655	16	3	308	391	39	1011	291	218	49	119	571	252	297	849	227	249
	96	133	129	576	420	612	292	366	298	580	226	604	209	581	212	58	867	413	367	56	24	0	32	568	604	1152	600	793	388	412	354	8	904	22	155	226	671	255	912	266	333	15	212	641	100	408	587	460	233
	325	16	854	513	745	293	491	472	404	543	235	647	68	796	351	31	938	368	345	159	7	0	61	202	8	751	674	894	407	130	100	1	864	48	32	50	206	223	997	549	512	28	21	615	114	488	757	312	509
	427	136	877	941	686	285	591	518	230	431	286	644	65	815	278	664	728	313	626	39	180	0	70	289	192	815	598	741	391	237	430	2	734	218	3	138	173	603	928	474	393	67	125	653	460	365	452	303	481
	200	161	808	584	457	394	790	318	241	372	896	736	109	754	236	326	853	173	216	154	311	92	105	317	243	693	663	728	389	484	284	0	696	131	5	117	18	754	647	324	333	65	192	638	449	194	297	491	336
	353	396	813	720	663	109	678	623	361	522	875	384	147	453	244	276	551	126	35	169	378	44	271	295	115	706	820	667	445	525	357	2	827	97	3	79	21	504	787	449	323	9	54	743	240	341	138	234	189
	437	599	780	453	741	76	666	833	409	708	718	471	163	951	201	308	90	161	7	114	265	279	471	572	24	708	601	250	566	771	615	1	698	261	198	395	128	680	568	224	214	21	50	601	363	279	728	167	323
	411	181	737	617	523	57	628	464	105	722	748	539	143	912	230	176	3	374	588	60	77	59	160	554	9	906	734	25	381	271	523	0	920	38	243	161	92	156	807	101	342	31	217	431	271	288	1037	607	108
	508	285	797	545	540	613	533	645	96	684	908	729	40	647	483	198	13	259	47	146	207	60	342	361	2	921	794	224	519	164	469	0	978	145	1	85	216	125	862	699	215	14	42	438	397	225	804	422	328
	546	363	815	734	273	53	468	860	143	682	914	557	31	796	309	172	178	285	3	251	264	136	403	213	208	900	872	771	785	405	174	0	847	371	1	196	47	164	859	617	286	8	50	608	166	230	598	271	532
	405	195	794	793	213	16	871	726	242	700	797	421	139	742	291	75	343	480	95	119	190	126	84	164	699	814	863	839	665	359	112	48	744	211	2	37	578	115	900	736	283	544	79	482	248	248	780	177	271
	368	534	825	741	586	312	671	165	191	689	690	435	69	774	355	71	165	312	6	122	232	0	53	402	152	765	866	572	379	500	464	0	188	193	198	68	484	9	868	691	181	6	241	578	193	196	680	919	355
	335	77	816	372	548	298	1027	41	413	810	584	444	120	663	282	51	19	191	1	83	155	14	190	325	7	547	913	233	612	186	568	83	774	84	471	48	70	45	1130	862	230	31	67	577	427	226	818	867	332
	251	139	829	468	376	343	743	336	535	758	589	453	477	574	379	147	394	154	30	374	152	1	247	355	42	521	1221	134	591	805	246	56	784	163	0	230	204	515	1210	952	271	150	37	726	571	142	1164	541	691
	287	391	808	276	385	174	842	82	479	898	687	300	80	626	277	47	337	182	2	482	374	0	574	487	1	1001	888	112	414	737	452	6	719	151	0	107	155	630	862	969	647	33	39	588	332	171	809	265	99
	340	231	827	488	444	428	147	143	238	884	658	496	310	505	354	353	628	58	68	711	37	155	536	361	7	805	1129	184	184	590	795	1	370	94	74	171	158	761	737	862	531	1	21	751	73	244	469	506	304
	138	339	775	468	513	442	700	123	320	855	622	435	182	927	397	452	188	22	6	549	49	1	473	386	2	755	864	106	178	70	447	0	404	370	119	309	94	756	935	646	480	2	133	776	53	589	442	502	277
	261	58	769	540	762	338	527	44	489	788	477	635	282	720	222	448	513	50	142	100	401	182	415	224	153	621	625	392	148	263	378	24	349	305	478	155	104	718	925	126	670	0	668	780	152	358	234	87	311
	412	544	804	478	822	294	278	80	553	756	450	500	322	706	364	210	733	199	111	373	264	38	10	186	53	162	938	370	149	765	160	4	386	441	149	152	431	774	882	4	776	80	791	650	255	113	570	363	401
	219	230	864	386	446	385	907	40	453	591	459	170	540	735	346	216	449	117	1	505	144	81	297	369	81	869	990	294	135	273	291	1	239	231	262	182	71	288	733	567	810	31	930	641	689	171	1035	550	208
	567	227	857	301	372	288	841	221	487	637	428	299	922	618	287	46	1003	93	4	635	52	298	125	476	125	878	944	553	61	67	752	0	84	248	42	342	235	399	764	363	604	10	910	576	560	425	463	409	435
	327	326	892	452	318	215	980	185	750	777	681	341	757	697	140	346	945	87	212	248	274	738	49	711	73	740	1155	422	295	225	807	0	850	77	122	220	39	382	838	665	611	40	261	475	417	189	12	493	383
	461	135	862	348	481	84	874	260	706	711	384	513	168	693	198	165	856	221	190	689	433	660	269	565	65	668	1310	119	64	221	735	1	924	457	35	538	130	591	1095	689	757	117	200	287	339	272	1063	412	295
	262	490	842	391	497	253	266	216	787	705	529	631	164	729	273	206	833	391	77	678	552	455	222	692	4	413	853	210	62	344	983	0	878	675	16	567	332	472	571	545	390	40	128	222	403	607	924	514	315
	161	212	762	332	559	300	0	57	573	554	436	397	202	819	454	292	685	279	255	685	281	793	199	335	185	363	1132	81	300	451	836	0	965	851	19	633	276	666	482	454	529	50	87	448	322	71	581	532	712
	227	317	794	335	512	232	1	63	648	653	339	564	104	678	319	136	320	160	212	716	448	763	319	685	74	699	1263	67	100	310	1202	27	1108	1015	47	665	45	835	315	797	315	145	74	306	524	134	45	467	747
	233	464	857	409	511	615	0	15	259	471	419	460	302	710	425	107	292	277	4	547	222	595	171	810	170	651	1044	202	91	277	496	0	827	898	15	710	37	712	473	721	726	53	78	577	280	159	47	323	629
	262	133	825	473	465	622	374	167	538	545	699	433	695	791	597	121	277	159	2	718	75	434	258	951	353	641	1162	102	316	381	1433	0	1000	848	18	593	42	304	350	590	727	60	69	406	11	424	118	453	684
	383	519	602	374	713	726	464	201	372	410	873	309	456	747	424	380	412	344	4	851	65	174	416	1006	677	649	1044	114	304	202	1306	2	621	1039	23	640	88	67	343	357	499	73	88	127	302	378	7	444	651
	539	510	643	401	791	882	996	388	502	593	614	332	363	601	328	259	397	170	48	803	38	474	325	601	815	628	895	287	310	448	1457	94	962	1148	219	499	119	50	155	216	262	105	209	257	298	489	21	475	622
	197	78	496	484	478	824	896	252	533	568	446	621	302	828	648	330	402	64	0	654	76	426	417	830	652	663	1029	256	142	332	1412	449	712	1305	1	689	31	1	21	205	283	72	84	373	89	501	46	420	527
	9	43	489	644	574	721	927	266	261	495	641	546	324	643	526	130	600	100	0	573	58	358	351	964	544	785	1119	130	154	194	711	837	973	1326	34	510	68	329	424	326	236	93	318	455	70	275	333	548	666
	270	65	343	349	684	402	849	740	577	442	657	346	209	279	583	442	751	450	0	724	55	126	304	1060	478	570	1241	151	181	511	410	642	891	1027	24	454	210	438	65	487	232	42	388	261	120	536	973	396	381
	310	8	783	590	743	381	813	752	427	638	523	337	803	760	544	480	558	171	109	497	87	272	7	859	570	511	883	243	195	882	445	725	849	898	29	365	36	310	149	582	282	26	417	192	171	779	374	343	134
	425	0	832	774	661	549	369	532	628	758	684	415	578	588	562	403	465	396	7	539	159	289	166	1080	353	609	1224	124	248	315	1093	303	674	895	28	413	64	302	135	689	294	267	439	243	90	446	894	368	632
	552	21	868	432	573	154	398	836	302	648	931	480	625	636	362	322	634	695	43	469	104	344	112	933	228	750	1036	112	157	257	1434	53	893	627	66	436	37	158	247	791	379	97	261	273	232	264	1114	273	652
	391	233	827	318	562	129	382	585	221	646	970	443	624	740	483	264	690	502	1	366	475	400	169	664	183	773	880	151	125	38	1392	48	624	414	315	198	164	64	311	768	740	264	459	405	313	381	1203	463	557
	296	31	806	347	595	302	416	707	143	605	1026	359	619	634	423	472	741	439	15	349	271	266	85	939	170	813	1136	156	210	59	1340	1	446	624	55	147	14	51	227	877	591	301	408	225	164	452	1214	287	364
	180	220	819	609	171	570	483	577	231	690	1050	275	545	677	511	403	235	326	0	416	125	269	85	1019	304	676	947	359	248	31	1310	61	878	697	47	143	146	269	204	805	681	142	451	195	477	403	1218	306	650
	363	726	850	766	99	441	562	683	373	332	904	386	494	657	461	638	215	295	0	264	599	265	20	1319	496	687	855	352	210	140	1367	8	904	711	23	240	210	149	354	787	780	5	77	211	172	518	1292	300	260
	208	387	872	750	1	239	328	916	571	495	973	316	487	800	573	768	101	256	3	399	598	775	155	1021	228	755	829	61	186	87	1277	2	916	732	42	357	62	148	613	653	590	1	144	147	165	217	1229	411	526
	175	403	769	449	26	697	157	688	462	519	1155	359	599	831	470	274	256	205	2	533	522	333	591	1119	175	683	856	153	317	179	1482	78	958	823	36	161	72	341	502	788	696	42	146	181	335	132	871	355	278
	409	403	846	294	936	650	87	504	230	705	1126	366	639	901	627	15	168	138	3	613	634	543	477	1004	49	546	736	116	194	211	1453	6	901	493	34	483	71	443	425	774	835	3	222	141	170	236	1216	236	141
	513	448	790	589	646	694	171	938	487	787	992	316	856	589	461	86	298	205	35	607	687	648	213	1062	155	268	773	359	233	728	1794	10	950	574	258	341	181	416	252	855	789	1	88	180	52	667	1292	506	341
	595	825	849	416	650	341	432	907	507	712	989	441	969	710	521	645	234	54	587	437	587	471	147	964	166	947	611	496	336	292	1681	15	759	828	189	434	66	482	431	713	562	49	99	378	194	384	1084	577	221
	462	204	792	312	761	423	492	819	501	776	948	632	673	689	561	643	193	16	577	648	108	21	110	686	540	810	712	155	273	315	1623	17	609	701	15	307	91	182	386	671	800	33	200	199	87	282	768	152	378
	413	102	848	363	731	482	348	921	466	627	959	654	522	570	359	463	833	68	121	454	33	144	162	746	66	768	625	835	277	180	1617	7	926	417	31	143	38	354	437	136	445	32	147	253	78	130	403	439	515
	571	34	834	352	462	726	42	811	511	645	874	688	710	717	450	708	1022	30	79	150	17	67	50	737	129	820	689	698	309	334	1672	51	697	534	22	101	134	334	412	163	858	337	174	228	28	425	279	332	566
	560	414	875	340	758	574	123	448	191	786	902	609	520	699	394	349	914	60	82	400	24	230	75	566	93	895	566	802	906	205	1690	16	569	401	30	31	21	101	715	503	709	44	499	182	232	478	550	363	389
	502	633	838	363	1083	704	184	441	519	822	658	632	374	671	202	414	875	43	185	674	101	285	272	109	4	992	569	813	1137	187	1695	0	211	245	38	249	233	32	766	609	820	17	851	86	357	265	528	310	309
	428	509	810	294	1358	499	794	346	246	782	432	591	247	705	432	357	884	62	292	341	310	230	226	882	158	618	682	561	547	47	1520	2	280	181	268	164	213	50	491	416	645	79	618	280	296	468	1173	178	356
	511	653	823	260	1120	718	686	245	493	749	1037	740	411	745	398	542	456	41	28	237	109	264	275	982	0	631	622	768	319	166	1708	1	98	223	66	140	90	300	116	861	638	97	742	286	136	373	946	444	432
	466	641	787	301	700	462	539	415	430	769	1081	686	641	717	419	438	412	100	8	138	24	348	360	713	0	901	682	535	208	301	1658	120	129	177	66	113	223	210	122	708	541	12	734	155	376	576	484	408	204
	719	591	842	257	782	604	667	368	523	757	1164	442	277	656	555	563	462	304	12	59	41	552	339	680	1	958	672	863	330	357	1753	21	86	218	100	177	30	38	29	711	411	92	314	538	257	448	896	387	568
	615	809	896	453	846	615	316	369	477	837	995	419	307	971	343	413	460	114	19	289	95	295	139	878	0	892	525	909	294	475	1748	0	487	217	316	99	34	105	170	523	462	2	361	421	438	903	856	305	405
	706	852	857	652	830	520	403	352	373	615	1095	500	265	821	467	263	473	50	44	216	112	252	227	838	0	982	669	816	143	343	1504	0	236	331	175	42	286	189	144	234	379	0	427	524	434	783	762	364	488
	806	763	1003	291	796	408	315	291	3	838	1001	393	337	780	613	521	307	18	116	25	25	59	128	658	71	914	516	352	231	323	1023	96	375	346	250	94	24	125	170	309	462	23	425	507	232	760	822	701	257
	746	451	1017	445	649	469	377	348	230	844	1159	531	142	657	455	339	310	39	453	90	317	215	93	745	0	920	381	480	715	317	1300	4	275	200	347	111	3	48	170	241	222	59	621	544	242	635	680	873	597
	314	390	794	380	506	688	565	865	149	774	1095	526	258	618	350	379	395	200	307	445	713	706	144	631	0	882	371	804	492	294	1103	30	13	218	233	117	51	101	111	251	146	46	742	587	376	687	789	538	563
	185	447	688	338	473	602	293	912	72	851	1045	161	373	691	507	181	674	6	96	243	668	326	360	502	0	952	420	699	397	446	644	22	111	392	364	81	83	165	216	189	185	7	549	797	321	264	640	776	675
	492	595	688	415	386	358	371	808	5	791	963	362	376	927	544	241	466	136	8	290	437	425	114	698	0	1041	609	645	274	262	1335	1	409	193	394	89	78	161	231	326	176	103	329	562	332	217	539	596	227
	231	949	871	496	426	616	432	874	18	724	902	514	661	703	536	134	335	223	7	243	621	854	246	642	87	860	418	668	478	415	966	2	602	120	580	338	121	92	256	344	380	50	377	452	118	238	26	763	203
	6	885	778	356	921	465	419	495	471	52	956	710	400	730	153	125	289	235	0	125	623	807	98	731	37	997	673	617	421	549	1328	0	119	102	140	70	558	200	339	153	280	3	714	275	107	486	22	603	390
	225	338	813	445	535	516	298	744	838	663	1097	665	523	829	253	750	363	182	0	194	523	806	235	443	30	928	670	795	138	424	946	7	378	117	18	36	802	81	205	207	541	107	348	294	183	729	269	562	546
	551	477	861	462	682	463	39	422	572	809	794	597	544	768	369	793	199	869	44	352	167	650	161	260	16	945	512	655	359	224	825	0	456	83	36	76	813	168	823	298	622	10	150	298	63	319	755	144	390
	212	534	823	411	548	132	263	407	561	645	972	502	214	685	375	531	128	887	22	183	155	172	173	896	108	685	835	698	276	44	740	31	328	84	77	46	696	164	339	127	788	34	96	80	104	296	735	262	214
	181	808	516	404	304	32	363	198	684	792	674	517	160	871	395	325	26	896	3	228	385	214	221	446	3	305	526	719	191	48	879	249	400	260	6	284	393	355	221	188	710	13	384	449	511	453	481	420	90
	339	805	758	541	525	209	346	139	490	772	780	705	168	666	424	136	77	905	4	333	267	210	237	926	0	871	417	886	464	406	482	0	117	323	85	267	889	364	103	461	722	409	482	601	721	198	569	363	467
	546	831	557	406	812	340	185	202	557	708	932	438	98	647	638	190	58	703	0	142	106	280	201	745	494	813	522	536	258	307	229	0	314	145	38	142	1024	302	63	295	746	835	263	702	77	494	608	433	191
	524	550	406	313	736	218	198	102	576	499	920	490	83	701	577	189	65	815	122	90	145	300	328	785	773	841	437	545	21	162	658	0	528	339	812	154	896	297	62	282	308	726	202	684	105	601	620	394	384
	367	678	523	339	741	106	271	75	710	733	886	532	106	799	452	506	83	1046	44	141	97	147	572	896	757	886	545	440	269	253	567	0	387	189	887	37	873	270	85	337	58	825	62	699	279	272	522	352	137
	310	728	788	411	1086	374	187	71	835	746	367	479	146	744	371	658	68	825	0	114	226	360	229	537	422	916	702	295	104	538	548	0	457	222	451	50	801	58	41	501	91	740	99	632	240	279	738	320	344
	289	807	809	372	1314	309	149	164	858	866	973	588	357	788	361	388	45	897	53	34	427	561	215	587	605	818	608	459	422	559	712	0	375	182	466	4	925	311	65	445	533	817	66	555	115	373	691	377	343
	342	843	894	416	1312	232	595	329	867	802	984	621	198	748	264	347	48	652	9	118	170	352	59	668	318	876	586	513	379	581	732	0	347	235	347	102	842	613	39	360	649	777	69	800	219	425	772	498	174
	197	883	531	308	1140	342	697	164	387	725	783	650	285	700	465	517	119	262	0	378	136	755	191	241	288	778	692	624	610	651	263	0	521	311	562	110	835	668	475	327	763	705	123	775	80	428	397	261	715
	77	940	314	303	1606	469	892	99	416	719	833	475	685	661	422	299	55	350	0	508	104	704	361	271	186	678	817	526	314	468	153	0	624	104	374	115	777	705	716	327	674	694	267	756	249	564	283	305	382
	123	597	367	344	1585	522	762	73	549	709	857	434	254	893	249	271	35	638	1	365	73	258	348	639	106	303	556	711	435	263	173	0	353	215	773	159	804	851	741	272	636	768	36	746	80	350	81	519	598
	283	805	178	372	1155	286	548	48	571	730	859	607	124	828	301	417	26	391	1	401	35	393	215	513	379	512	437	450	304	68	26	0	332	402	437	112	950	654	493	332	501	880	67	650	121	120	400	486	338
	346	953	504	384	1208	679	377	185	712	743	870	507	238	636	358	362	180	331	1	284	94	459	258	415	346	278	468	492	344	121	24	0	468	943	174	136	681	382	521	211	618	696	85	804	340	54	284	583	654
	68	907	783	436	823	397	681	200	811	882	1082	591	119	675	197	296	47	325	10	215	96	241	214	549	568	279	732	739	379	665	57	0	283	684	158	129	872	319	800	160	616	762	189	403	115	172	130	276	731
	320	820	468	711	383	338	224	246	735	792	911	289	53	608	126	415	88	449	7	289	50	186	196	556	412	239	803	511	523	537	25	0	562	433	597	154	711	623	851	241	666	762	323	494	71	162	148	476	712
	513	645	815	47	1034	373	460	241	793	792	591	574	494	529	301	411	45	329	72	210	41	281	292	574	407	412	889	484	589	103	50	0	658	410	992	59	720	777	924	219	734	389	107	761	233	378	151	182	537
	626	553	483	51	802	464	318	252	812	789	581	643	501	688	460	329	148	440	58	486	95	230	278	214	330	473	775	419	246	252	88	0	407	476	925	99	756	699	742	273	763	293	237	293	232	585	60	179	521
	503	389	195	101	789	528	225	402	747	839	488	395	465	755	353	354	51	510	3	285	53	206	401	6	330	309	706	607	382	219	18	0	811	191	921	135	314	743	535	482	376	740	193	330	420	485	252	170	165
	719	613	475	326	617	433	460	555	662	888	873	339	395	674	313	202	70	446	10	106	26	349	93	4	613	437	659	353	196	265	145	0	756	440	850	203	609	540	770	334	59	720	339	114	534	502	250	256	143
	766	393	69	753	263	727	584	619	654	788	924	247	193	637	207	248	91	393	2	446	154	475	151	9	279	69	748	389	360	428	227	1	644	627	710	762	767	513	138	405	377	448	171	44	400	544	260	241	1
	410	735	11	589	596	542	843	833	609	909	869	472	641	879	185	301	27	424	7	724	112	358	357	15	398	461	720	540	312	138	110	0	804	695	373	370	486	591	453	280	859	330	328	50	803	404	392	290	17
	278	484	1	643	273	357	855	669	607	812	800	589	542	779	91	370	33	422	2	801	53	318	193	13	168	406	634	266	292	569	162	0	793	896	416	896	227	564	240	591	552	278	192	49	94	146	298	226	3
	302	360	3	641	327	375	1071	712	624	725	948	480	596	751	128	224	51	412	4	781	75	411	287	2	135	263	647	383	263	439	224	0	679	921	482	764	628	512	248	380	758	571	251	165	380	68	167	214	16
	379	533	2	685	541	321	947	601	600	799	907	636	372	565	154	397	51	424	10	662	61	489	127	19	140	507	723	339	235	454	60	0	370	778	262	422	333	431	76	89	764	428	201	116	590	92	320	236	111
	692	351	341	685	774	285	572	227	532	857	812	427	404	647	554	431	42	446	124	828	66	318	378	267	289	216	745	246	418	637	208	0	480	635	556	198	366	407	393	124	810	357	323	478	179	619	242	241	41
	517	214	752	605	967	139	1055	67	699	637	879	687	288	819	723	364	252	433	442	770	98	344	93	309	391	184	660	625	246	385	60	0	447	150	397	491	416	108	298	277	884	510	317	297	324	378	419	380	10
	434	154	714	449	799	96	775	806	414	644	940	201	354	664	663	310	382	320	420	709	218	126	465	312	254	636	688	623	338	303	191	0	542	240	199	683	486	235	246	78	808	742	230	385	312	432	78	229	3
	368	101	632	538	507	110	511	296	237	892	862	442	425	654	671	241	168	80	503	647	107	422	313	114	0	398	673	527	372	451	693	25	409	931	175	603	585	213	298	95	367	557	352	181	236	211	411	128	0
	107	477	296	253	241	108	323	26	224	926	674	505	577	765	732	318	60	170	518	349	126	422	308	60	331	751	570	512	537	364	762	0	430	133	239	319	331	131	226	179	763	714	206	281	280	206	578	229	16
	94	648	48	288	354	352	105	15	206	784	847	275	513	853	633	101	147	321	188	384	35	388	251	225	399	429	590	581	297	603	648	0	674	159	405	198	454	112	299	148	854	332	212	370	30	200	594	163	0
	364	636	78	407	307	412	571	254	34	695	895	294	474	750	215	299	50	269	32	535	81	487	329	327	178	629	767	617	175	126	767	0	689	953	342	226	289	181	150	75	921	32	156	340	26	277	499	232	0
	642	287	192	356	298	610	236	220	51	816	945	401	487	566	189	332	130	268	122	409	399	770	395	295	85	716	726	485	147	318	615	0	739	955	195	312	367	390	170	182	678	501	154	392	46	615	418	223	0
	433	179	562	283	153	388	669	766	339	887	837	370	330	666	350	296	94	359	12	262	367	791	327	237	270	812	738	453	270	149	755	0	600	1103	163	346	300	122	299	96	548	649	238	241	37	196	499	254	0
	802	166	62	241	501	242	942	690	352	828	819	309	474	662	124	323	66	322	25	116	203	501	388	635	164	582	689	540	135	82	579	0	539	713	82	383	175	133	172	38	721	197	229	511	387	604	689	173	0
	664	460	0	302	219	201	812	683	226	777	914	452	451	699	222	269	31	298	0	53	287	171	281	412	185	315	535	587	164	135	999	3	615	1041	32	266	172	273	108	98	706	61	167	324	694	274	464	262	0
	215	469	1	461	307	162	950	365	565	667	957	352	426	366	264	409	71	475	58	85	223	191	42	409	203	247	277	382	150	127	865	0	388	1146	314	252	647	41	47	118	692	41	177	213	207	59	563	266	0
	47	245	0	268	659	644	940	819	145	835	1005	280	404	885	868	277	126	440	400	37	225	340	371	468	434	162	799	387	275	331	832	0	566	851	232	667	754	57	363	240	643	129	152	221	43	247	278	489	0
	204	201	0	442	628	465	915	647	807	848	1038	579	636	574	290	411	90	500	3	78	281	303	169	755	241	176	935	383	447	261	615	0	591	808	263	846	734	67	103	463	669	58	177	103	3	225	26	537	0
	292	385	0	344	536	431	722	580	605	803	874	556	534	563	640	146	331	206	138	213	428	305	85	379	75	137	939	669	237	273	517	0	275	855	665	497	622	98	360	277	759	132	182	281	40	71	408	532	0
	96	439	52	403	686	497	594	477	154	778	835	653	352	563	695	119	985	502	7	214	111	493	207	351	65	261	852	810	201	275	813	0	341	872	883	420	549	245	898	214	653	143	99	688	302	363	482	454	0
	528	294	0	766	392	464	369	710	222	777	1042	604	392	656	610	462	908	513	97	22	49	217	424	336	309	157	892	674	110	418	466	0	391	819	792	148	630	91	1123	167	711	119	232	716	47	445	246	397	0
	621	367	0	625	308	577	817	360	264	858	995	658	184	591	221	448	582	502	72	161	118	198	55	356	125	40	946	697	271	365	854	0	367	620	863	299	760	191	1167	222	846	266	135	576	206	588	283	240	0
	371	338	0	547	96	570	771	537	363	854	1075	587	211	612	138	152	228	608	3	394	63	255	330	158	118	154	912	868	164	781	758	0	830	479	917	348	403	144	906	246	796	517	141	705	122	408	259	469	1
	205	568	34	744	479	755	818	774	427	723	1100	616	240	441	652	410	211	498	60	205	52	232	419	276	208	439	872	924	19	493	403	0	417	278	906	242	516	69	535	167	648	515	264	665	50	472	373	251	0
	147	322	0	739	344	602	649	769	416	701	927	738	165	762	599	332	194	691	0	302	49	653	332	270	99	211	861	845	156	276	448	0	331	497	714	213	467	80	211	257	583	488	188	210	225	422	330	325	0
	235	349	106	1341	600	717	829	713	339	659	876	616	60	846	283	206	121	917	440	216	159	218	219	214	2	505	633	813	55	472	492	0	559	300	366	338	130	28	267	305	445	701	197	87	214	544	273	452	0
	571	332	41	1203	763	472	707	317	351	736	433	656	54	577	248	23	95	609	661	824	113	302	269	105	1	824	762	828	131	524	649	0	417	99	488	321	536	126	147	312	643	788	222	218	268	385	236	534	0
	457	466	0	872	586	127	168	646	508	815	891	406	224	628	296	49	52	483	336	706	235	1048	165	187	0	966	673	920	382	512	669	0	391	20	714	508	382	192	168	187	556	593	226	43	22	404	456	323	0
	443	352	579	428	513	612	234	780	345	734	836	348	326	782	245	167	176	932	19	406	145	1010	308	404	113	866	679	863	323	553	902	0	586	172	662	673	204	3	499	147	535	740	282	252	139	417	321	197	1
	416	346	794	159	350	548	315	658	471	834	765	286	105	592	17	133	918	1103	108	96	140	1073	260	482	1	790	695	1287	42	636	765	0	44	140	939	841	419	571	905	255	532	651	84	127	220	292	322	297	0
	453	421	700	250	110	281	795	347	291	863	907	442	184	872	148	235	363	730	120	67	79	1001	463	75	1	763	511	1353	7	782	1133	0	297	124	973	867	408	226	776	98	589	672	217	60	287	121	583	325	0
	599	514	625	284	203	170	785	282	458	754	973	352	367	780	170	41	194	628	193	412	233	882	252	89	0	848	501	926	66	766	1041	0	467	416	966	867	216	259	1031	229	582	594	209	51	217	440	334	338	0
	449	328	796	429	142	50	823	300	315	679	895	515	263	785	174	202	186	837	90	248	27	950	343	97	5	814	765	714	216	192	60	0	350	962	949	907	679	154	943	349	563	770	405	31	35	517	214	399	0
	437	336	763	201	186	488	889	72	292	874	793	614	153	1280	295	186	152	656	156	394	63	532	105	55	0	443	766	818	35	30	40	0	242	964	874	822	254	42	1141	198	640	897	194	193	719	392	348	327	0
	557	294	787	222	288	287	672	226	304	839	623	544	160	1253	355	88	282	493	3	679	0	647	365	31	1	294	754	747	87	294	54	0	264	862	912	550	113	62	994	53	544	671	88	141	292	286	400	373	0
	305	289	831	631	286	68	204	172	336	802	682	338	99	1093	332	140	218	932	102	827	523	944	375	66	0	265	588	1036	195	682	623	0	291	886	636	754	2	102	995	266	351	634	192	519	34	515	58	442	0
	307	198	793	269	153	33	741	219	283	856	825	736	102	1408	912	134	157	951	12	430	284	967	197	40	34	199	708	872	206	475	515	0	330	784	566	537	150	58	960	154	248	1010	51	28	61	527	46	377	0
	367	299	801	459	105	180	882	409	142	400	901	648	144	1768	1004	46	428	832	2	422	118	1007	326	136	0	232	624	798	284	421	476	0	288	52	242	802	595	322	1005	124	266	518	67	8	269	473	270	332	0
	328	292	629	286	21	575	212	437	323	835	698	167	274	1729	955	271	546	833	2	109	168	931	322	19	59	290	715	899	188	420	209	0	357	36	392	193	632	24	972	202	367	754	58	559	269	412	20	528	0
	284	448	973	396	275	370	325	283	547	930	507	349	177	1568	803	304	370	719	43	155	199	993	308	319	18	99	743	853	70	335	122	0	313	37	346	82	521	128	933	22	414	980	56	278	198	551	20	838	0
	273	428	1063	222	9	282	597	333	320	857	396	452	209	1763	744	255	325	666	38	134	10	991	224	295	4	82	710	664	299	466	199	0	774	35	504	395	690	132	907	269	311	805	54	9	134	489	19	646	3
	183	95	1037	161	58	597	407	179	114	844	131	493	64	1393	669	506	175	901	44	66	70	963	91	292	3	40	631	1161	240	410	68	0	450	113	373	307	798	113	869	166	654	793	114	0	369	146	72	840	0
	89	89	1118	387	98	355	179	386	496	818	83	571	77	1248	866	443	184	828	13	134	196	691	250	239	177	107	783	991	92	92	194	0	369	110	396	52	647	19	881	238	555	734	116	0	128	170	14	836	139
	128	595	1025	279	373	597	652	278	274	749	143	527	18	470	946	524	348	443	21	78	97	277	629	339	123	357	853	772	210	208	274	0	165	59	377	67	630	9	854	72	154	722	134	0	305	167	36	342	33
	66	338	953	259	121	575	936	206	362	827	131	595	96	557	950	76	368	322	40	231	217	566	710	218	0	430	889	780	76	338	257	0	111	189	457	70	669	71	763	262	310	809	22	0	72	232	635	617	23
	66	139	824	167	249	718	899	202	353	870	2	550	288	565	873	174	569	402	381	97	215	651	266	310	72	606	893	906	52	234	199	0	107	116	611	113	690	6	531	133	222	665	181	0	37	203	678	295	20
	83	260	953	33	278	661	721	265	174	799	93	400	846	431	458	282	862	534	518	432	285	575	574	50	0	210	861	867	91	311	114	0	309	37	470	6	796	5	313	95	217	844	134	0	282	165	569	270	19
	22	24	988	310	300	203	1067	402	233	779	173	393	404	539	219	120	988	323	535	49	189	903	454	7	28	228	946	873	63	212	74	0	306	189	362	129	602	835	146	287	207	683	153	103	202	205	135	120	23
	113	266	947	395	381	390	791	363	604	740	175	282	464	417	395	639	995	136	21	74	598	636	392	174	4	354	871	1113	131	349	138	0	382	370	327	641	625	815	268	275	615	720	130	70	236	102	307	336	31
	287	536	892	568	59	584	612	206	231	788	14	361	301	806	797	525	859	285	130	49	793	499	380	34	140	439	672	897	196	348	163	0	268	342	382	728	640	843	242	259	435	597	48	40	226	156	267	753	30
	189	478	700	365	295	523	917	263	567	730	45	156	203	1235	801	144	785	337	21	361	750	437	422	281	161	109	375	938	107	439	114	0	228	345	506	490	609	785	110	65	631	328	62	23	246	179	262	909	30
	130	387	982	389	335	289	842	251	119	823	239	148	277	1029	531	197	445	457	42	178	638	441	606	94	657	289	440	892	25	436	207	0	48	108	326	215	685	699	124	126	673	21	156	109	295	82	373	765	31
	31	272	1042	502	135	548	949	337	103	785	317	239	82	821	587	517	434	543	110	297	573	331	122	109	319	90	461	767	60	359	253	0	145	69	63	247	716	879	140	158	663	198	359	776	81	145	258	771	31
	166	330	691	846	887	685	562	571	198	783	324	445	209	823	487	833	360	823	245	233	353	379	300	14	307	90	482	901	90	405	255	0	73	87	142	113	708	812	194	167	753	90	270	721	466	214	307	721	33
	116	346	698	837	364	758	864	821	335	789	283	403	206	857	505	779	448	188	593	228	530	517	225	224	576	186	540	691	87	202	168	0	158	60	447	140	610	765	238	210	783	617	251	733	223	184	188	208	33
	45	255	1022	664	336	343	1075	141	248	699	197	417	267	804	416	976	509	517	484	15	709	372	294	196	333	100	597	797	29	434	405	0	263	155	383	220	656	826	601	228	772	765	209	821	81	207	166	601	26
	39	336	1064	546	581	314	914	222	485	768	699	406	326	612	504	803	252	425	57	43	690	212	372	81	368	101	380	880	50	588	54	0	89	11	297	514	711	623	115	609	752	736	143	740	94	249	163	742	22
	585	319	915	474	659	445	867	69	849	771	697	390	209	730	384	333	226	184	142	33	738	451	123	155	333	89	363	966	18	528	85	0	24	62	335	816	536	206	107	302	792	505	205	722	387	150	328	839	28
	664	279	885	784	470	733	884	219	691	340	689	435	50	749	206	395	296	147	20	59	657	289	368	73	450	119	271	893	39	385	347	89	112	95	233	188	645	773	200	111	777	590	122	777	179	126	370	305	29
	506	411	485	741	233	232	1029	217	795	689	693	501	172	705	305	248	395	289	64	255	646	330	280	346	475	404	513	859	82	67	124	1	203	182	395	307	626	425	154	471	723	468	16	796	423	164	623	171	34
	477	485	886	777	682	262	732	152	718	808	514	598	89	793	470	52	459	315	177	291	585	290	151	118	656	214	726	992	287	220	117	0	726	105	414	611	631	505	155	346	835	782	62	768	291	584	656	318	30
	488	192	837	773	179	161	855	205	329	406	510	613	175	784	625	103	660	676	35	140	557	368	455	123	474	436	680	895	403	322	66	0	627	120	642	317	791	803	296	698	720	642	40	667	450	292	580	326	31
	216	253	534	486	248	356	680	97	620	44	275	551	264	682	548	385	472	100	37	5	629	338	498	125	902	344	558	695	786	817	135	105	843	56	454	541	706	151	159	398	631	681	651	658	404	568	328	346	31
	333	358	739	735	633	80	766	237	739	545	517	503	155	978	404	178	309	212	438	46	217	369	310	112	335	224	831	953	873	108	147	0	884	129	337	811	500	267	133	526	650	343	761	619	39	500	324	480	56
	585	624	413	1117	551	133	578	192	708	808	443	569	104	930	831	211	295	118	101	97	577	250	363	258	234	699	722	1174	799	309	328	0	681	44	378	909	605	565	125	223	659	438	864	633	110	124	390	244	259
	457	552	592	1278	664	88	1077	144	572	643	538	586	35	974	469	175	210	485	23	561	280	290	429	282	161	741	553	898	499	224	249	0	855	27	420	869	598	693	207	134	788	526	238	575	37	136	364	152	233
	577	328	901	830	822	47	886	242	510	782	657	612	308	803	392	159	128	199	217	319	246	430	295	98	184	950	571	763	415	374	237	0	602	0	151	954	720	651	212	578	734	435	173	648	25	198	333	170	260
	532	270	549	459	338	152	1131	187	334	920	754	569	149	411	502	105	12	452	124	241	467	139	129	270	410	845	496	810	235	236	178	1	429	222	10	946	760	701	129	568	638	396	252	529	200	198	168	305	526
	599	428	509	859	555	339	926	324	338	318	593	607	94	629	616	86	64	281	17	299	498	39	336	80	819	402	460	797	215	276	221	0	589	48	23	859	806	745	97	787	698	436	840	541	77	295	359	377	625
	535	533	551	554	870	227	729	158	411	645	400	548	257	820	332	75	53	463	319	615	162	1	564	375	251	328	502	419	307	187	152	0	774	62	207	875	802	578	191	665	441	632	477	625	0	193	317	502	104
	666	211	910	768	777	201	882	56	402	522	184	597	321	516	386	135	64	468	157	112	467	240	455	301	193	328	667	253	399	160	238	39	465	309	403	645	856	814	125	903	535	710	364	684	36	267	175	279	0
	570	365	777	750	1061	438	954	11	625	675	527	633	166	776	351	203	46	207	91	402	425	361	188	253	206	228	481	223	126	150	218	0	369	822	551	412	727	833	91	736	21	672	365	634	67	370	341	441	0
	368	344	583	637	954	545	863	295	562	379	111	624	212	1014	468	189	50	209	198	454	94	255	453	223	359	471	576	36	216	495	92	0	590	875	438	837	708	574	121	608	11	505	318	611	1	258	176	295	0
	373	257	709	559	603	274	1134	261	442	689	415	561	208	961	355	156	50	188	27	276	154	192	263	239	344	224	402	59	152	531	47	0	737	470	368	477	767	745	133	591	510	826	427	667	56	732	350	96	0
	500	195	653	754	1300	176	1053	293	430	379	18	335	219	1053	95	109	79	168	3	370	180	459	131	178	292	230	662	61	309	569	261	0	439	130	249	196	735	915	206	474	694	499	390	631	302	456	482	171	0
	197	273	687	798	1433	129	1003	446	545	715	78	503	288	1041	305	167	51	301	548	485	68	861	124	11	533	555	456	145	121	519	239	0	394	48	398	445	713	988	139	186	451	611	314	483	280	134	427	585	1
	164	338	754	684	1392	464	1018	371	282	743	0	450	375	796	434	105	113	148	636	253	274	815	153	69	620	846	502	76	236	676	246	0	431	68	279	485	813	1020	117	418	68	737	444	626	262	419	155	307	0
	308	413	645	821	837	483	946	413	630	591	2	541	353	948	661	79	162	210	179	101	504	519	207	10	370	193	621	51	362	756	184	0	308	69	200	126	776	935	240	794	51	743	494	708	208	391	149	332	1
	454	390	536	743	842	516	1022	730	571	605	47	390	321	832	726	271	11	111	2	163	523	543	191	28	366	141	519	245	320	643	373	0	154	197	71	145	812	824	585	333	10	516	400	581	88	529	133	271	0
	148	292	804	420	983	423	833	405	389	813	194	254	339	537	367	318	272	327	50	244	371	263	209	68	5	418	759	300	314	962	302	0	270	190	220	108	835	724	468	664	38	201	365	437	150	259	399	398	0
	429	357	760	442	726	576	886	168	495	633	189	406	480	529	541	383	186	212	353	478	229	274	267	157	57	148	795	843	202	503	206	1	199	135	207	29	668	719	263	585	36	315	272	536	102	519	238	384	1
	348	180	777	659	714	527	890	189	97	378	164	417	323	641	429	241	57	223	17	505	158	536	82	164	128	357	689	737	316	279	151	0	227	88	508	88	228	723	52	425	40	443	795	630	0	425	88	655	0
	460	105	618	543	711	349	1090	272	420	630	279	529	332	594	270	72	20	243	11	322	496	493	322	144	29	10	679	724	139	300	140	0	263	441	487	270	23	710	85	677	50	577	444	534	77	287	20	686	3
	549	201	619	724	455	576	769	351	317	770	100	428	87	765	299	211	15	83	363	445	152	277	171	107	96	99	495	613	215	391	248	0	189	198	166	451	20	710	198	717	56	457	203	575	110	124	15	706	0
	410	169	578	640	380	208	773	173	387	465	47	601	119	780	424	121	83	408	462	524	25	35	585	92	275	191	649	381	139	557	128	2	43	190	326	376	15	861	139	219	62	693	387	619	366	177	41	433	0
	472	127	653	426	457	77	878	473	373	658	102	609	47	591	421	709	62	269	36	449	1	311	112	332	93	233	748	167	221	781	160	0	303	214	175	225	26	845	130	523	172	293	374	549	156	101	98	834	0
	200	255	654	111	141	404	864	813	352	855	267	571	82	573	339	620	93	136	103	544	49	124	540	175	34	228	696	486	103	821	117	0	128	39	468	630	49	633	412	359	31	234	70	629	280	230	183	620	0
	239	296	654	166	723	421	738	512	558	764	146	404	86	749	414	832	251	111	235	693	189	210	102	39	36	541	746	603	456	807	114	0	188	133	590	805	24	536	443	630	0	706	133	600	77	227	457	827	0
	340	172	649	127	601	296	771	545	546	695	71	502	205	539	310	861	22	663	196	382	145	166	408	106	36	140	585	628	915	446	88	36	126	94	146	724	6	509	182	688	4	576	48	656	156	392	287	639	0
	388	347	690	129	358	397	526	823	413	751	274	562	249	906	369	898	24	720	278	560	199	87	280	588	196	157	464	208	900	1035	225	0	159	50	185	660	3	13	479	611	689	445	103	430	189	320	296	693	0
	304	188	577	228	600	315	958	807	536	468	174	610	104	892	481	818	63	281	25	121	414	16	367	273	137	139	630	86	964	915	97	1	261	190	198	394	6	212	795	332	746	483	275	532	246	295	236	723	53
	353	73	616	349	624	372	864	274	782	576	279	657	188	904	350	759	335	440	146	531	160	100	476	98	156	346	743	331	805	712	137	88	70	218	212	435	8	181	765	162	44	575	49	500	219	716	242	626	0
	528	91	545	226	687	282	303	280	657	542	300	614	79	845	237	709	532	617	248	651	87	22	183	63	151	104	688	102	405	704	195	11	303	172	302	443	45	200	835	291	37	490	250	191	15	977	351	635	0
	837	84	709	349	745	129	368	227	671	592	118	279	288	846	306	474	284	514	176	196	85	13	134	12	194	33	675	50	676	242	141	0	54	101	303	517	766	84	863	573	0	529	237	185	91	534	319	342	0
	631	323	658	264	693	246	323	87	667	557	11	305	261	760	247	707	320	604	200	482	443	24	67	382	392	167	796	82	892	237	105	0	92	91	174	299	661	158	870	456	9	865	92	423	209	282	148	485	1
	665	409	631	453	579	412	161	119	771	458	4	493	190	978	310	1220	129	586	170	409	154	65	102	326	604	141	734	36	893	1033	88	1	79	85	161	95	726	298	864	197	0	694	290	655	149	223	94	593	0
	470	295	608	202	129	326	598	309	707	487	16	347	208	758	397	1533	241	362	113	357	74	115	83	48	665	123	527	86	610	884	227	0	269	80	371	301	785	352	937	241	33	762	574	657	52	472	334	596	0
	464	388	452	324	325	185	254	183	295	456	127	612	121	698	374	1146	23	581	222	135	398	204	380	190	618	171	574	45	1051	939	244	0	41	565	393	350	707	303	857	278	17	828	180	658	34	323	335	575	3
	367	371	629	449	768	179	51	160	520	670	209	356	99	597	527	1169	176	500	366	117	296	215	255	259	597	115	377	31	804	811	31	0	144	196	311	511	772	380	454	149	34	826	295	557	168	756	550	640	1
	467	442	685	354	858	248	696	301	511	611	156	169	240	671	574	1701	809	484	89	196	470	164	458	485	710	174	412	34	870	516	68	0	178	118	543	491	622	363	314	636	0	758	135	696	82	316	788	636	32
	755	423	578	182	1095	366	872	317	492	589	100	243	115	671	754	1144	713	848	103	796	276	685	172	503	316	214	693	56	752	309	69	0	294	48	884	547	89	128	256	488	22	283	172	554	218	522	601	762	0
	609	590	698	243	1555	179	763	315	448	545	130	654	255	713	171	1031	888	644	92	753	36	827	102	718	90	237	735	46	688	491	57	0	116	165	126	650	104	463	153	336	22	414	185	719	126	399	571	727	0
	580	254	623	261	1468	242	338	335	395	526	225	488	280	433	591	1163	809	387	57	736	10	338	117	1	18	366	593	79	858	459	192	0	224	122	68	522	648	476	351	231	13	249	351	640	386	403	539	627	0
	527	390	659	272	1536	461	704	346	634	746	131	493	91	255	238	1423	987	369	184	287	63	458	408	4	10	408	545	45	760	547	175	0	122	201	276	508	626	241	779	454	1	559	252	723	98	414	604	741	1
	790	361	602	258	1441	151	819	363	437	634	15	388	133	461	126	1012	507	465	38	383	3	243	870	6	13	276	867	73	663	541	93	0	30	174	838	583	759	559	919	413	0	388	139	520	14	261	422	809	0
	1425	413	713	405	1346	212	910	181	305	749	85	452	272	607	184	1082	617	272	83	327	251	398	756	12	1	159	829	18	672	516	195	0	407	191	853	540	745	454	936	378	21	607	325	599	96	355	276	724	0
	958	482	598	264	1325	240	847	387	521	654	48	335	80	751	259	903	822	498	213	253	78	596	401	18	1	343	877	45	671	485	90	0	312	367	760	278	641	540	879	365	6	299	404	715	23	635	114	611	2
	689	818	594	233	1389	304	860	150	72	687	1	401	199	1009	489	656	807	601	718	301	267	178	562	13	18	95	950	59	451	195	216	0	357	51	730	220	680	265	962	445	52	630	186	651	139	572	53	530	1
	577	320	434	364	1482	341	866	580	175	582	0	423	358	757	161	801	931	299	94	501	455	219	904	6	1	146	967	112	651	65	308	0	141	135	898	219	713	241	638	483	3	744	494	610	359	291	341	446	0
	538	358	735	167	1467	342	881	175	38	609	0	453	183	750	114	1010	716	397	239	369	217	455	874	4	180	200	903	75	638	62	74	0	211	396	692	490	575	609	401	67	17	607	511	430	262	180	257	798	1
	572	478	864	278	1502	401	819	128	216	504	1	487	201	734	97	925	848	671	81	376	310	396	640	52	285	125	918	122	830	151	59	0	107	216	267	421	533	332	266	230	1	297	113	529	102	222	199	842	1
	679	608	682	208	1321	347	778	157	493	638	33	490	297	743	252	1012	911	215	58	592	737	405	893	5	179	34	1107	34	656	345	295	0	262	270	259	171	266	756	149	204	1	599	267	676	322	333	219	744	0
	660	375	666	313	985	127	1050	267	140	418	0	551	156	638	405	850	872	533	18	282	731	313	889	44	438	70	966	74	764	254	120	0	206	121	169	215	140	760	248	273	0	831	293	637	471	134	350	756	0
	761	834	642	276	847	269	1017	192	579	447	105	447	418	730	169	704	968	233	1	244	116	787	892	128	738	33	908	67	809	60	155	0	260	44	491	190	261	576	282	258	0	928	264	546	203	435	418	435	0
	826	764	678	461	565	252	883	230	482	498	217	662	173	695	444	395	984	423	422	262	10	789	846	44	979	246	1154	354	671	55	88	0	74	20	228	427	778	363	184	248	50	824	278	314	178	239	351	698	0
	655	474	741	203	636	276	869	246	389	741	113	726	215	721	238	432	786	704	173	298	164	732	869	378	971	89	1083	669	783	400	103	0	177	49	217	395	111	376	296	204	118	659	269	595	67	495	284	922	2
	531	371	645	237	498	169	814	330	338	814	82	560	173	730	253	159	800	73	20	699	265	871	876	432	1219	231	1028	884	803	174	296	0	227	47	435	173	203	554	349	83	18	672	163	609	102	458	297	112	6
	469	348	660	342	770	269	900	345	267	749	529	574	256	729	227	179	644	112	34	649	140	727	604	322	664	96	877	862	819	563	51	3	154	102	111	69	669	239	217	161	43	521	157	535	73	552	134	773	25
	408	443	689	323	704	101	854	124	277	499	526	413	322	648	161	43	279	199	0	740	311	749	350	545	730	47	1038	863	833	142	166	0	201	280	188	46	645	1	241	305	0	794	203	380	71	267	172	591	2
	685	345	661	475	709	511	785	414	398	686	28	376	277	728	293	193	427	130	53	532	422	792	326	429	864	45	866	909	672	75	290	0	450	144	435	176	757	91	759	213	4	687	289	698	657	334	533	950	15
	349	135	744	412	704	617	622	298	376	659	41	383	263	879	331	599	689	107	38	402	472	673	606	506	472	288	630	997	695	91	205	0	338	171	213	163	681	22	831	92	3	647	410	554	105	561	123	929	2
	549	116	791	403	544	697	846	364	660	823	141	340	185	920	442	854	882	84	0	377	495	880	525	246	960	191	856	941	509	194	664	0	276	298	68	223	634	4	742	94	4	669	200	422	21	226	87	847	5
	540	407	651	316	704	63	836	264	402	792	116	389	243	876	438	899	929	82	434	441	224	914	699	399	1281	159	988	822	661	609	769	0	394	68	88	152	656	72	836	184	131	349	276	606	94	157	120	928	1
	569	532	738	244	662	224	616	156	431	449	33	402	88	663	355	829	1043	66	228	100	396	815	923	445	1117	87	1060	804	414	212	781	0	214	89	209	487	660	37	724	251	63	1	212	605	276	482	67	488	5
	458	730	703	418	727	563	672	101	99	396	18	98	423	609	319	858	1051	14	0	534	345	820	853	262	1176	52	1000	755	322	641	1153	0	702	98	354	286	652	66	948	158	50	63	241	607	438	253	114	836	96
	600	917	728	191	709	660	749	178	485	619	15	624	626	763	453	905	743	11	0	444	511	949	729	250	1518	110	997	872	390	335	982	27	503	58	311	164	539	24	814	507	47	1	288	599	350	163	35	755	42
	564	802	596	227	591	423	981	145	357	768	43	484	430	749	657	737	1004	376	0	464	538	925	658	17	1438	72	1047	806	454	661	982	78	405	601	350	169	560	4	682	480	3	30	140	564	327	215	98	854	0
	555	760	765	266	498	473	661	266	307	858	13	448	427	657	352	783	1005	742	0	489	634	537	814	107	1395	87	981	651	596	746	691	0	559	773	350	221	465	155	435	374	84	49	192	525	285	246	7	952	0
	555	708	623	163	853	304	463	40	429	807	137	284	548	743	577	722	1051	994	43	489	590	640	798	418	1556	130	962	736	423	906	794	0	191	428	527	80	515	182	376	151	0	20	181	546	132	110	126	928	0
	380	711	503	171	593	584	780	44	82	650	299	322	539	745	318	811	886	796	281	433	551	853	522	386	1558	93	939	825	707	1071	103	0	139	192	458	273	582	72	704	249	5	1	101	637	495	147	83	808	0
	537	764	669	71	820	528	867	79	434	700	132	734	305	439	384	327	891	504	15	334	533	906	696	425	1425	202	803	672	484	295	222	1	127	119	446	248	683	228	591	269	0	0	247	793	442	392	204	852	21
	359	655	668	132	444	581	959	221	796	682	131	610	357	550	342	384	1143	271	21	594	589	905	887	952	1456	137	777	670	400	1022	693	0	125	272	343	255	610	347	390	266	10	500	295	806	208	155	188	891	3
	335	469	664	6	711	50	271	184	678	816	74	489	201	619	276	265	768	217	60	691	402	390	775	787	1554	116	706	903	490	1291	951	0	315	198	268	87	768	269	439	192	0	407	230	849	473	396	315	357	1
	504	585	763	158	772	159	928	465	653	739	23	668	305	559	172	638	1093	185	65	489	394	257	638	163	1354	289	645	830	713	774	45	0	182	120	119	293	824	298	263	315	0	535	345	834	177	483	575	92	100
	734	1070	688	68	947	226	722	260	777	470	43	201	234	689	296	800	968	324	30	269	460	121	753	28	1054	727	897	467	494	1344	645	0	146	131	170	182	849	491	515	636	0	559	377	783	303	418	193	104	345
	543	979	679	340	753	192	802	58	572	44	64	509	216	793	354	895	1087	142	192	568	481	14	759	650	986	198	872	294	305	1074	1022	0	219	85	200	247	720	281	291	525	1	295	279	746	36	388	47	256	98
	556	984	790	459	679	249	731	224	462	694	592	420	332	827	291	455	772	347	41	352	669	109	902	408	803	223	732	232	102	1242	722	0	208	116	188	399	719	385	274	590	2	266	291	534	469	336	282	995	432
	655	867	710	275	712	418	671	425	541	730	879	541	395	804	144	754	861	252	0	425	534	46	575	300	854	279	1045	843	75	1498	935	0	132	125	349	165	721	171	786	674	0	238	370	918	550	249	224	1047	661
	794	866	686	344	673	332	4	94	390	681	902	276	290	713	199	1006	713	490	48	815	180	443	724	628	1034	134	1079	337	322	1259	730	0	364	101	4	132	681	112	894	613	22	272	206	467	261	318	15	1060	129
	287	961	657	146	698	220	46	221	513	652	765	483	175	797	232	1047	531	325	3	551	340	761	890	667	1564	287	587	481	277	988	912	0	233	132	82	468	750	257	529	922	5	317	149	735	302	244	36	1188	131
	384	941	685	283	663	288	466	194	325	715	552	392	359	723	349	803	161	493	111	803	202	798	895	765	1423	112	518	626	495	722	895	0	189	202	32	332	726	317	934	545	5	143	259	762	146	171	79	1242	4
	637	817	785	224	543	146	606	248	120	745	333	366	305	834	239	815	91	576	2	803	282	710	730	753	1060	226	601	619	462	890	579	1	389	60	150	238	809	110	470	26	0	270	215	827	295	285	0	1416	4
	584	815	750	67	494	43	513	487	259	763	933	458	166	330	322	783	71	518	182	647	308	820	794	713	945	303	480	531	602	98	312	0	444	51	68	166	677	203	676	659	4	272	442	899	283	439	82	1170	3
	371	888	690	221	704	130	823	488	331	805	841	526	104	762	168	976	52	338	190	506	473	503	625	915	1565	117	738	317	217	1215	193	16	162	39	194	262	661	97	393	659	0	312	733	732	65	320	348	457	39
	628	892	668	256	528	196	760	576	381	788	1024	325	155	779	228	1019	45	465	94	524	36	675	568	880	1411	114	785	518	388	1203	582	0	178	94	333	278	748	138	388	422	2	296	478	658	109	426	14	740	103
	455	955	702	111	158	131	821	349	424	820	1260	365	478	527	184	897	116	484	209	410	41	705	454	515	1439	134	781	222	584	1095	851	0	113	129	138	293	805	144	232	788	5	272	300	438	64	328	250	701	8
	689	920	485	246	63	275	717	429	352	802	1267	442	344	728	156	962	50	483	130	585	62	47	530	233	1435	353	604	262	678	846	230	0	244	62	93	318	787	36	568	738	12	345	345	669	386	298	98	571	0
	563	855	111	250	116	87	639	204	283	772	1192	538	244	684	615	877	59	324	144	635	188	111	711	182	1367	342	695	214	661	885	46	0	202	35	96	541	749	92	857	553	1	222	325	572	844	306	431	755	0
	723	633	329	301	28	107	784	622	57	714	943	356	336	725	674	931	259	554	1	808	45	18	516	128	1606	267	765	241	752	745	4	0	126	192	92	132	778	115	456	620	67	307	261	637	361	279	274	517	2
	731	1067	179	255	21	23	769	587	484	584	1243	591	110	472	826	908	189	685	53	604	169	57	535	339	1588	180	767	61	582	415	67	0	93	70	10	172	766	210	820	303	25	282	234	579	67	341	347	893	44
	770	981	846	136	76	192	841	805	160	611	1305	559	395	747	467	959	36	207	0	860	121	245	740	858	1485	235	849	14	276	721	122	0	164	95	37	140	663	131	601	250	3	275	128	448	55	288	334	568	0
	739	979	631	329	6	55	645	697	187	709	1221	474	240	671	436	935	232	50	0	558	193	29	765	288	1531	371	775	97	171	353	79	0	90	168	202	246	463	327	757	485	0	281	109	174	72	442	298	702	0
	880	847	702	144	14	56	903	803	47	764	1276	513	129	680	462	919	1064	99	56	569	273	35	665	342	1668	546	809	20	157	564	0	0	270	92	118	125	395	385	716	585	7	189	289	49	613	396	242	178	0
	707	901	474	99	301	58	886	479	104	504	1254	265	218	857	618	894	1074	420	6	737	253	167	791	204	1474	7	668	30	330	511	21	0	346	130	135	265	31	319	460	633	0	259	595	1	347	305	316	44	8
	563	935	806	98	800	137	805	567	54	493	1327	292	174	697	270	937	986	379	36	835	233	0	746	4	1818	292	736	16	297	555	0	0	263	175	214	340	108	118	534	820	0	205	258	620	150	221	240	264	0
	597	902	888	162	644	567	918	751	70	734	1281	452	205	709	221	880	705	335	299	890	46	65	716	39	1743	329	877	16	706	880	43	3	93	190	35	538	12	163	828	510	160	258	182	823	41	184	268	794	0
	749	1039	732	421	822	242	896	506	115	731	1027	422	194	923	777	826	384	207	16	914	45	411	820	11	1533	380	936	106	634	897	31	0	105	200	462	537	180	115	577	644	714	188	59	303	99	422	180	845	0
	613	1187	714	154	673	616	1026	622	261	725	810	336	312	445	303	897	37	404	7	954	29	819	835	6	934	622	1018	394	742	930	0	0	120	118	58	583	22	112	958	686	710	320	290	426	176	348	50	1001	0
	467	1147	700	432	460	464	1139	731	149	640	953	316	207	705	806	884	419	544	67	931	50	305	860	231	1005	875	761	201	677	1141	36	0	253	1	117	430	12	170	858	617	671	206	434	795	96	562	154	847	1
	130	918	764	555	341	684	861	755	54	674	961	313	239	592	813	979	132	552	1	986	413	459	723	24	1476	768	1021	61	801	1073	252	0	244	0	83	560	18	165	798	505	812	437	308	834	181	750	106	923	70
	414	1181	857	530	362	653	955	703	35	690	942	302	294	437	527	930	28	248	249	927	239	384	792	260	1358	776	918	114	812	928	7	0	304	167	118	792	22	218	894	553	878	215	377	913	118	180	220	647	239
	294	1314	890	442	348	475	984	874	103	663	1234	380	338	746	505	977	395	488	277	973	190	102	859	398	1209	663	660	126	685	1299	27	0	501	71	234	647	26	151	948	586	417	305	386	747	46	217	200	872	76
	254	1094	813	376	334	301	902	530	42	845	1267	678	162	671	308	966	14	463	71	821	233	256	240	286	983	521	643	480	755	1223	17	1	271	239	284	674	92	282	821	709	247	213	358	969	137	514	231	842	33
	237	1105	961	403	117	138	994	417	209	773	994	415	258	700	123	900	20	412	1	798	55	701	339	272	1285	477	794	202	712	982	5	0	115	115	153	500	40	65	834	773	169	255	307	677	450	209	279	994	425
	419	1103	745	277	16	229	1002	346	91	443	923	323	272	361	147	834	207	399	162	801	127	694	71	145	916	523	913	360	737	1260	19	0	291	164	84	263	52	115	804	696	432	300	353	1052	595	518	38	859	58
	375	1172	650	241	10	381	1213	405	124	351	677	249	251	779	56	820	143	496	27	848	32	579	142	169	1212	518	888	343	732	817	35	0	274	71	242	328	35	89	419	730	14	160	568	372	636	350	9	877	9
	365	1217	463	260	92	197	854	49	32	733	886	201	547	761	172	795	320	551	134	810	193	721	709	416	1366	450	881	345	661	837	53	0	68	67	94	145	23	290	505	812	14	210	310	888	677	347	228	919	5
	321	1211	514	235	74	224	937	465	30	683	937	200	908	805	142	860	716	629	102	755	150	604	667	63	1470	557	721	242	594	875	12	0	218	351	85	210	556	715	471	776	141	163	208	312	59	494	23	798	4
	278	1202	662	505	53	250	995	275	211	746	533	300	545	636	135	810	772	601	128	815	246	720	910	14	983	488	798	0	672	615	3	0	583	65	358	283	581	783	625	199	133	148	123	882	508	287	80	758	9
	270	1137	791	485	135	219	958	384	324	778	538	400	760	741	309	782	720	435	9	932	49	827	864	13	982	756	756	84	779	661	0	0	546	136	1	508	201	838	502	471	275	274	351	873	851	232	96	701	10
	203	1375	664	915	198	374	847	277	254	834	925	398	363	1104	704	809	482	591	38	890	203	808	754	167	804	387	764	52	792	870	13	0	304	248	46	554	125	972	81	275	205	827	199	349	759	428	150	640	6
	211	1246	364	339	220	270	855	590	318	862	918	519	204	649	386	819	226	553	3	927	421	633	904	319	872	250	651	4	760	875	1	0	747	295	0	429	108	822	312	446	246	840	195	11	823	225	46	777	10
	331	1254	618	336	198	150	720	95	327	860	1188	435	479	711	113	883	386	621	53	758	329	460	841	71	1287	159	613	2	734	827	1	0	743	315	1	316	251	730	248	756	42	832	181	139	764	299	207	728	13
	413	941	712	684	110	196	863	466	296	772	1038	244	360	629	93	884	81	549	37	813	270	612	850	124	1367	169	709	2	816	776	24	8	958	156	126	301	239	801	106	651	49	898	244	49	763	271	20	467	10
	441	793	581	454	277	232	831	676	379	890	1115	294	380	607	342	878	152	757	171	762	115	442	905	18	1551	107	653	3	637	842	12	0	730	211	4	367	312	827	250	756	55	880	162	536	837	219	30	510	7
	604	833	428	833	363	360	777	224	280	834	1070	283	209	887	399	794	852	268	67	651	157	541	902	83	1284	123	722	53	754	759	8	0	311	126	60	319	153	830	160	757	11	967	282	758	856	270	18	736	8
	537	1350	886	892	324	504	882	74	465	733	1162	404	335	677	249	842	817	385	27	800	86	605	824	63	1600	293	800	10	727	761	20	0	298	178	131	446	22	707	135	721	8	814	407	920	790	564	81	709	6
	348	1433	818	870	301	502	891	260	677	724	1075	319	456	672	160	846	564	194	53	835	46	683	885	35	759	339	370	198	767	613	13	0	645	89	110	332	58	708	208	557	33	807	350	984	691	124	40	638	8
	481	1369	821	941	111	383	995	234	237	694	1089	282	490	778	453	906	248	426	84	654	162	826	884	6	1111	131	385	83	820	507	4	1	615	54	353	350	137	769	217	716	116	861	309	550	584	188	122	685	12
	575	1073	731	884	474	288	786	211	99	314	810	244	304	688	312	840	246	494	83	603	96	648	948	178	1124	102	397	210	693	951	5	0	514	133	316	444	23	812	161	601	143	849	270	701	701	211	112	961	9
	266	910	826	1063	451	276	804	269	208	596	436	263	102	682	35	866	242	303	52	673	184	859	810	457	1380	117	359	1	704	962	5	2	413	88	290	220	463	699	403	574	252	764	304	616	686	456	194	856	11
	255	861	472	942	141	181	1120	263	58	628	201	229	61	818	58	762	163	517	21	260	78	911	830	264	455	308	302	65	718	938	0	2	556	38	318	386	603	592	134	503	233	931	456	658	710	323	142	739	9
	469	607	367	876	86	204	892	165	17	444	262	335	78	811	156	923	103	124	110	438	363	916	873	13	782	177	377	137	751	687	0	2	779	760	93	504	470	741	153	542	43	820	393	877	215	365	33	674	30
	619	549	430	735	89	259	769	236	48	614	197	295	312	726	97	783	118	120	50	611	372	976	750	0	1213	81	443	43	740	746	1	0	420	697	15	297	766	880	388	587	34	761	197	811	165	389	154	952	13
	543	412	576	907	143	540	475	182	154	485	178	268	107	550	42	671	166	214	108	567	76	534	678	2	1663	150	621	101	509	883	6	0	287	830	10	302	698	874	338	510	50	805	167	880	122	309	155	863	14
	529	734	615	995	123	477	530	166	420	445	230	263	199	600	21	720	31	133	5	614	494	826	890	6	1440	413	846	5	685	1350	5	0	403	884	159	307	437	680	44	400	111	719	145	856	317	254	152	706	19
	634	779	414	892	214	215	510	175	192	319	328	246	178	646	236	845	147	291	235	527	629	1016	667	4	1533	277	751	78	739	1342	21	0	638	631	103	288	162	559	77	362	175	801	76	885	51	316	455	793	22
	488	658	512	600	632	202	528	283	158	722	324	365	167	509	56	623	186	559	173	751	536	1014	689	119	1654	193	722	37	707	1461	3	0	200	206	0	229	173	437	138	782	362	871	266	912	7	584	83	904	24
	462	847	549	759	393	399	668	58	253	649	341	156	212	716	436	458	199	306	463	628	563	1096	474	252	1768	143	511	3	758	1187	8	0	524	183	111	343	0	634	211	679	748	859	284	860	1	636	98	766	16
	514	750	572	810	131	127	538	157	195	781	265	317	113	599	433	845	215	251	600	753	417	988	664	218	1801	342	577	176	616	1190	6	58	666	95	222	381	29	221	595	744	776	769	260	800	241	826	205	871	29
	406	758	530	869	418	293	643	276	168	683	410	268	119	745	523	793	74	405	498	646	429	945	900	9	1405	374	725	66	706	1253	0	1	829	198	145	421	2	137	998	767	725	449	480	488	198	917	121	755	16
	614	827	587	822	342	362	782	219	308	751	472	506	107	606	363	834	80	511	309	202	470	1463	808	98	1620	462	787	177	705	1044	1	0	415	223	164	475	154	467	941	842	805	413	140	924	125	886	62	720	14
	371	760	581	1053	202	436	837	133	598	774	465	263	222	601	624	800	207	202	655	205	511	1213	689	1	1654	438	678	98	731	828	2	0	393	136	184	543	686	49	890	778	564	509	250	847	197	673	232	330	13
	540	638	579	1011	175	504	734	189	660	403	451	419	356	732	350	818	186	626	750	340	562	351	460	107	1711	289	713	300	669	967	28	42	326	114	132	226	721	136	909	770	283	221	251	922	42	282	42	729	16
	335	770	521	656	384	266	865	72	544	209	377	345	361	607	295	802	20	399	825	63	348	526	308	178	1590	270	720	96	733	894	49	3	249	210	77	325	835	438	923	568	215	217	303	676	8	268	38	733	16
	542	778	552	789	462	368	1060	314	482	344	393	498	390	825	654	825	151	376	642	399	281	624	269	43	1636	403	775	77	759	818	3	0	227	46	17	235	543	490	872	710	66	414	178	599	670	142	110	570	17
	409	645	463	862	688	224	920	631	636	551	368	625	332	942	692	753	98	253	914	486	352	699	558	245	1411	362	837	58	811	865	103	0	201	19	97	443	77	211	977	778	49	551	210	531	780	114	29	716	16
	374	379	549	897	399	720	724	360	677	867	408	593	443	636	94	662	348	211	656	292	430	761	323	241	1513	201	871	98	302	572	0	0	243	0	243	289	36	132	904	370	12	831	103	458	660	161	96	695	14
	659	244	577	886	566	473	713	199	742	779	446	472	245	776	60	796	87	319	1029	442	104	896	118	190	1467	515	815	92	289	620	90	0	268	133	51	365	5	95	780	686	195	788	503	110	662	62	193	671	16
	471	410	439	902	255	535	757	105	796	677	268	570	124	463	43	391	215	51	980	238	139	912	242	75	1401	108	732	146	463	601	2	0	433	167	40	507	6	80	346	290	64	725	118	120	638	279	248	707	14
	594	420	529	965	533	333	838	340	620	737	107	497	208	917	47	239	35	92	982	351	189	934	235	159	1374	130	688	366	288	983	1	0	387	38	440	64	806	40	725	307	43	823	782	119	766	247	187	316	14
	329	421	622	1051	116	519	686	388	585	772	328	287	271	639	12	341	30	142	914	471	119	999	220	331	1160	111	749	84	332	612	15	0	272	172	392	167	758	79	751	518	61	725	275	87	553	124	3	577	10
	592	376	585	948	69	280	145	114	493	750	92	392	417	652	5	218	165	265	1006	502	184	1009	118	181	1166	476	551	82	629	353	140	0	461	139	81	396	565	50	453	785	378	800	53	195	776	116	62	1046	10
	701	827	531	1033	120	193	546	139	465	758	242	617	151	659	17	297	108	121	1145	82	157	1022	238	250	1184	363	452	39	774	975	17	0	321	52	3	396	595	193	512	645	178	709	360	123	189	118	174	992	11
	626	480	431	879	73	318	16	328	578	837	576	567	168	632	16	566	250	179	1057	80	427	806	87	439	876	294	627	116	655	719	88	0	609	119	173	513	586	192	691	972	70	769	111	508	2	169	170	574	12
	454	794	564	936	14	308	30	333	432	791	762	689	169	751	18	380	169	134	725	73	373	925	71	132	946	307	522	52	718	391	81	1	527	62	47	654	691	284	834	688	55	770	138	278	0	335	52	722	12
	609	551	390	982	71	305	136	173	145	861	843	550	263	650	22	236	208	225	1061	630	560	1004	67	344	906	219	452	111	720	713	0	0	718	97	350	441	686	281	798	877	64	771	162	117	0	526	132	785	6
	438	518	307	855	146	303	416	95	317	782	869	631	542	655	8	250	83	287	1268	680	580	1037	33	319	701	385	494	206	745	658	70	0	439	67	80	378	231	488	965	847	47	878	140	241	1	776	25	855	9
	285	337	581	564	113	229	149	202	349	878	1162	680	628	591	17	229	193	737	1073	664	548	1053	236	97	455	352	567	101	745	206	154	0	442	146	204	297	35	335	751	480	40	210	157	112	13	558	348	876	6
	602	545	511	905	255	534	626	325	502	526	1151	614	685	709	36	151	105	563	1185	534	618	1006	93	3	639	260	785	192	765	253	8	0	632	26	106	574	42	832	936	634	385	9	179	173	4	827	163	751	5
	457	709	548	867	121	213	664	402	417	662	1186	635	860	656	14	397	168	395	829	667	378	1029	172	116	837	289	789	305	763	720	114	0	720	9	771	360	0	811	1051	126	838	6	223	165	34	878	504	783	6
	503	517	393	746	270	384	839	308	213	802	1032	655	859	807	135	214	117	215	1121	163	283	1016	188	2	787	403	756	241	694	426	78	0	429	18	803	54	0	479	950	267	838	9	177	259	2	910	115	918	173
	524	255	247	884	10	317	849	176	360	825	1133	638	843	297	52	750	220	612	1106	101	236	1028	135	45	604	449	690	194	739	50	68	0	611	57	895	107	1	660	1148	134	547	4	156	353	8	702	68	1150	162
	568	138	482	399	42	134	937	469	242	790	966	382	863	1011	0	683	138	490	1082	77	73	1029	40	357	682	411	784	59	704	238	5	66	438	177	386	60	0	135	1036	219	285	10	192	57	78	763	32	1164	259
	347	334	700	240	144	150	1129	679	243	765	725	343	533	621	0	749	286	344	1253	34	170	1049	196	97	1093	672	675	154	734	444	1	1	299	246	136	127	11	59	881	672	211	400	258	180	7	743	257	978	341
	414	583	711	436	259	211	1010	733	248	807	963	231	500	621	40	717	200	533	995	38	329	996	143	12	1415	276	708	510	710	291	10	0	406	106	82	356	401	267	767	721	77	446	194	88	76	848	394	919	571
	755	28	652	635	411	252	904	580	350	681	1164	397	889	500	0	761	40	307	704	15	344	992	586	6	788	218	743	112	753	309	8	1	333	53	133	515	780	339	1046	795	75	464	149	167	60	840	159	1007	0
	1161	171	515	469	253	291	446	1135	517	616	1214	313	894	657	6	845	84	248	826	345	69	1023	666	7	661	362	787	20	596	339	0	0	350	55	95	205	760	679	1105	707	330	849	178	73	56	882	241	926	0
	1341	42	730	267	320	316	213	796	553	626	1064	330	862	739	0	738	215	201	677	276	8	934	807	103	478	139	651	128	727	317	67	11	406	128	273	210	730	43	879	1034	209	962	304	193	17	474	198	882	1
	807	32	599	250	323	197	681	784	266	530	1186	499	789	819	5	642	189	149	492	692	119	1015	482	42	626	105	1128	128	737	163	106	0	434	208	122	417	789	125	1072	979	233	532	338	106	117	844	75	840	0
	656	412	663	417	343	180	941	519	248	365	1142	642	483	529	0	711	81	172	674	344	85	983	150	171	1062	404	906	129	721	371	58	0	465	149	142	328	621	171	1013	934	177	666	292	200	0	873	32	999	0
	675	596	656	852	73	166	846	433	305	423	597	251	554	715	0	807	59	339	171	314	65	985	116	1	698	130	850	79	711	396	27	0	387	158	65	277	756	45	703	811	165	682	126	244	38	792	52	657	0
	675	404	592	770	174	397	867	659	228	285	585	349	686	509	0	729	84	327	309	231	163	1003	45	109	920	175	903	2	725	638	32	0	560	167	191	349	709	280	1029	752	250	858	338	181	38	467	36	686	0
	650	29	522	804	150	421	519	551	27	327	706	366	293	750	0	899	199	263	758	214	22	1007	80	382	674	54	864	37	725	586	32	0	409	206	146	105	683	266	749	931	406	522	354	295	4	559	14	859	0
	638	24	489	905	236	369	759	800	107	416	473	339	416	715	1	221	126	169	966	109	51	997	59	871	656	61	968	302	717	495	52	0	494	102	319	24	678	98	962	1005	93	906	154	265	7	293	20	840	0
	610	104	577	955	112	216	330	830	45	362	814	359	745	796	57	3	213	188	600	111	262	996	226	704	705	43	921	176	723	952	45	0	341	142	440	279	510	89	920	953	72	805	188	272	48	630	204	312	0
	527	76	549	906	48	278	425	709	441	481	826	258	1019	341	0	43	239	250	250	194	382	992	168	563	822	85	1242	122	707	741	4	1	706	9	281	206	878	277	962	911	43	1040	225	292	2	588	50	889	0
	687	48	525	834	65	301	471	635	849	215	1060	444	1328	878	0	27	75	463	886	295	745	982	334	12	765	224	1186	62	690	51	36	0	543	181	171	260	764	753	1079	924	94	889	491	286	72	483	183	863	0
	751	147	721	684	72	668	443	624	730	369	1003	161	1003	781	0	2	111	119	867	325	374	970	818	1011	794	194	1033	259	690	226	52	0	511	105	43	514	539	650	914	918	79	935	715	606	51	897	154	876	0
	297	575	606	715	196	280	392	758	813	401	1179	359	747	294	0	13	80	98	528	434	659	989	706	736	725	118	982	196	718	100	7	0	542	342	51	381	40	662	1034	780	52	866	292	322	42	770	139	856	148
	97	56	514	597	117	326	133	867	309	546	1103	312	978	858	0	0	83	119	895	248	648	992	970	848	684	185	957	262	736	418	36	0	341	304	108	537	2	644	968	816	108	359	874	216	33	720	106	809	10
	484	2	756	708	177	621	15	857	273	333	953	311	1012	703	0	446	110	177	557	273	787	967	747	689	687	308	855	128	731	162	12	0	568	200	82	256	23	720	998	776	147	928	318	150	22	944	24	760	12
	419	27	569	676	182	295	256	834	720	444	1085	311	920	683	3	480	199	271	445	285	976	966	698	1050	724	88	908	192	594	277	15	0	529	200	445	394	363	812	949	786	606	893	192	206	4	559	38	665	15
	509	72	855	840	130	208	397	656	588	752	1238	287	477	684	0	7	71	371	728	223	1046	961	627	1055	654	33	962	42	642	269	149	0	698	274	287	91	463	808	960	742	845	921	679	180	26	481	123	871	13
	547	50	865	805	86	298	49	357	673	755	1224	219	553	568	1	9	127	234	805	751	1306	975	718	1111	734	18	1060	53	257	286	16	0	529	173	9	263	436	368	1049	777	636	466	384	127	0	497	64	594	9
	324	1	849	808	22	214	571	791	558	764	1252	267	342	643	0	15	88	448	572	591	190	959	696	757	675	39	1204	36	100	401	11	0	438	172	11	346	256	488	955	839	808	512	349	252	0	338	15	760	15
	43	47	923	907	28	304	41	804	452	825	1016	206	478	601	25	19	251	582	261	701	1048	979	828	601	894	38	1018	71	127	657	59	0	701	108	283	380	849	605	1064	955	835	494	340	59	0	122	22	866	15
	225	0	822	1027	281	211	29	902	402	731	1116	284	414	861	0	14	69	457	157	372	745	972	621	1030	710	460	986	375	86	203	7	0	532	284	249	79	232	632	1150	978	732	911	442	118	2	278	41	1120	17
	446	1	774	946	275	188	25	822	449	713	1101	472	463	736	0	37	136	680	818	384	363	957	668	1057	810	172	1054	214	73	313	0	0	527	227	268	514	47	655	887	1004	701	87	412	169	64	472	214	1133	19
	214	0	421	889	168	605	13	787	474	570	1303	377	794	848	8	58	153	782	731	578	1058	923	692	1196	808	37	805	83	23	106	25	0	613	97	87	390	93	846	742	848	748	615	459	144	35	305	303	1002	16
	758	70	862	761	146	698	115	408	589	587	837	377	845	460	0	614	91	462	192	737	754	960	444	679	274	162	823	215	98	175	10	0	625	68	588	816	326	831	517	828	803	869	286	68	22	358	262	1092	17
	608	11	566	836	146	230	21	750	668	757	840	528	1080	911	0	644	146	630	284	875	398	921	73	685	685	131	819	39	66	470	10	0	426	194	296	367	640	818	668	950	522	1103	233	261	1	567	108	1047	16
	404	139	120	826	195	227	319	793	718	568	1290	407	1138	738	107	852	125	227	475	841	177	954	106	497	624	96	1013	95	157	489	0	0	387	107	108	446	654	750	757	787	813	896	322	301	1	334	30	904	17
	331	714	88	823	315	469	307	832	540	685	1297	288	1243	694	0	736	77	643	473	894	621	986	272	411	930	5	858	67	143	332	0	0	718	205	313	282	391	756	667	823	746	960	361	208	18	288	142	996	18
	242	915	102	790	343	270	114	750	820	588	1240	222	1108	471	0	408	192	464	600	880	756	914	102	426	743	4	866	77	154	325	3	0	689	110	182	175	816	737	881	888	836	1126	371	299	4	276	39	1016	16
	354	585	26	604	492	446	175	647	846	678	943	376	1258	630	1	6	198	352	641	500	418	922	115	1205	822	3	812	481	203	259	8	0	811	110	262	82	741	797	608	881	788	810	302	143	0	84	85	968	17
	214	668	26	600	380	95	127	826	393	771	803	349	1052	641	177	0	66	180	1021	663	424	966	111	1491	785	3	714	602	7	188	13	1	460	49	265	94	523	607	458	867	801	628	181	150	0	147	48	1036	15
	400	829	409	802	528	149	269	857	435	606	1261	387	740	780	550	336	144	266	1008	819	443	956	603	1503	791	5	809	961	236	257	6	1	526	101	4	191	627	89	578	833	780	421	228	159	4	145	62	969	17
	268	944	195	982	166	72	196	841	397	662	1177	523	822	593	421	192	59	275	742	412	379	928	95	1434	747	6	748	562	152	307	0	0	782	169	6	218	890	712	470	841	656	530	317	107	423	280	10	1006	218
	645	750	567	921	489	247	284	787	329	731	1226	525	821	732	432	225	690	286	1165	506	439	909	44	1397	398	3	801	851	49	206	1	0	452	69	1	233	920	335	427	819	750	528	469	135	766	155	33	978	241
	379	726	491	826	593	53	43	990	431	840	1317	450	586	701	812	113	585	298	1610	199	384	918	39	1309	446	6	825	453	29	125	0	0	124	12	30	178	527	374	841	896	687	415	167	124	586	68	17	1056	507
	581	701	368	971	537	478	159	1408	432	685	1140	306	583	749	879	106	620	398	1756	472	551	909	100	1316	211	103	849	315	18	115	5	0	357	21	230	298	856	756	907	1023	565	386	426	72	142	207	229	899	333
	349	738	526	860	248	267	45	1420	68	635	1166	554	675	635	568	49	651	334	1442	849	398	944	118	1216	119	246	948	179	0	177	0	0	47	166	914	224	789	894	553	1161	399	629	161	131	80	142	457	1001	178
	437	870	269	911	581	237	82	1248	553	701	1053	277	835	773	180	66	688	284	1413	825	692	865	48	1176	125	176	1109	326	23	257	0	0	82	211	895	329	695	707	995	946	676	480	229	191	41	136	285	994	22
	240	826	272	839	798	208	49	1421	352	738	1026	355	810	811	703	67	627	133	1167	900	798	670	95	1277	30	209	648	362	121	40	42	0	372	181	918	454	860	874	1057	848	658	619	346	111	16	120	328	903	1
	118	725	538	752	159	197	46	1390	236	791	899	468	710	692	439	25	1016	121	1737	476	780	803	496	1217	541	236	934	360	76	83	58	0	589	131	843	300	924	924	960	837	701	660	226	90	38	224	64	861	21
	192	694	281	804	557	198	15	1281	459	785	1239	353	828	357	593	15	647	445	1404	314	924	889	48	1430	325	154	892	614	0	63	8	0	557	164	864	333	912	974	1091	845	539	820	232	88	55	221	183	1042	143
	305	875	527	1028	794	178	27	914	257	747	1191	295	788	340	13	152	562	75	1921	45	801	850	40	893	203	3	994	187	1	88	35	0	792	117	846	203	897	346	910	831	503	892	439	27	1	610	201	941	87
	245	903	338	1145	846	174	38	701	279	738	1258	355	784	816	0	59	708	207	1705	23	535	858	361	1168	153	1	690	47	55	79	36	0	306	193	892	174	834	676	999	804	529	808	538	27	3	366	248	1018	218
	111	876	511	1242	742	153	2	1291	375	885	849	232	647	791	0	55	642	196	1464	130	914	746	502	1248	95	124	63	353	0	59	23	0	265	224	920	172	1027	914	523	765	219	390	462	2	13	274	621	881	600
	207	773	185	1162	785	142	1	1198	193	591	743	283	668	866	1	2	198	58	1709	55	792	759	112	807	238	136	1	531	3	225	35	0	615	224	930	198	701	957	943	736	52	717	882	400	106	227	413	851	710
	433	746	299	803	811	194	0	999	495	847	466	113	653	763	64	20	117	122	950	263	721	817	94	1107	191	20	135	394	0	196	2	62	773	65	764	233	816	668	711	708	3	950	481	266	2	313	457	835	613
	393	825	455	1192	822	91	1	898	328	759	462	354	659	728	289	3	155	26	693	315	646	200	20	1079	316	37	242	445	4	21	64	0	868	11	904	272	841	512	962	880	37	342	817	203	0	164	621	924	599
	461	775	380	1099	750	139	49	703	605	528	728	524	599	739	8	24	149	142	847	478	776	1131	486	1311	31	109	4	597	22	3	0	0	647	41	741	105	1048	380	1103	880	54	647	985	165	0	125	739	1008	788
	272	582	290	1020	599	254	17	864	411	703	851	155	771	801	27	457	229	384	1197	450	770	1209	613	990	372	230	60	591	0	36	0	0	667	17	729	171	1086	564	1033	928	123	859	760	331	0	240	628	940	523
	363	135	107	1174	563	202	0	1324	412	719	579	297	783	1121	35	594	204	449	746	297	453	608	144	958	345	80	892	185	0	146	1	0	694	27	621	432	1001	276	1020	911	2	817	179	382	3	293	759	1009	0
	391	866	162	1167	478	196	7	1163	509	528	136	241	828	748	102	890	409	495	815	899	360	1319	69	901	558	28	534	483	0	98	10	155	526	124	598	841	938	279	1053	838	366	638	212	472	0	155	680	911	0
	259	1059	246	933	367	541	9	664	280	754	204	227	795	753	175	892	76	514	569	520	737	1134	201	973	668	15	1	240	17	178	4	44	970	18	531	875	1005	419	922	803	635	852	244	387	0	187	750	847	2
	279	944	337	829	438	312	0	852	124	977	108	262	820	682	142	750	98	392	518	802	370	1021	167	1140	711	40	129	347	414	91	0	43	928	159	727	644	1020	399	1029	893	364	771	78	422	0	127	766	740	26
	441	945	497	911	497	196	0	793	461	966	293	142	824	958	194	990	175	313	601	411	668	748	541	1324	889	129	2	292	721	22	0	47	741	51	677	743	1123	308	980	932	711	652	133	411	0	239	821	816	0
	141	918	390	1144	546	163	554	593	315	959	339	134	749	720	232	771	60	467	809	260	622	886	705	1345	845	133	306	105	563	147	1	206	797	119	615	557	1229	617	1100	859	777	1037	393	517	1	268	630	862	0
	303	833	274	1150	376	160	726	534	437	934	47	228	637	453	124	832	210	669	750	492	442	1033	304	1501	37	11	239	3	648	191	1	1	366	86	608	678	1292	357	917	862	801	960	110	179	0	237	630	842	0
	82	763	267	838	173	205	729	468	196	797	204	236	739	855	105	466	193	477	807	770	345	885	68	1513	670	199	23	10	560	4	7	22	967	69	786	440	1292	479	726	738	718	986	73	99	0	222	555	785	0
	278	792	243	778	188	568	696	1212	428	683	955	286	940	738	86	69	158	564	495	861	434	729	300	1597	930	111	35	42	442	57	8	0	308	102	767	861	1019	534	437	865	692	989	228	83	3	135	218	658	0
	471	838	363	790	174	610	723	732	394	785	221	463	1165	683	302	628	176	652	610	810	216	347	43	1346	791	553	23	95	291	168	5	15	854	89	782	291	988	435	403	986	653	1164	175	195	7	164	261	748	0
	468	836	524	647	277	564	766	948	540	760	204	414	1358	277	189	908	286	283	604	892	314	546	37	1250	615	632	51	17	253	53	70	1	958	64	1016	488	1023	506	830	1053	765	925	2	207	4	256	158	574	189
	414	867	252	515	335	394	771	1269	520	885	493	404	1407	381	175	795	225	418	438	178	200	840	93	229	766	68	72	91	321	132	64	0	910	158	1192	559	1109	496	567	1111	677	885	361	225	319	390	378	763	0
	402	633	162	653	492	322	481	1392	404	715	467	260	1413	212	331	923	145	535	662	71	87	422	41	473	762	38	20	14	585	115	83	4	936	303	1044	812	1103	156	220	986	810	915	377	292	25	380	124	578	671
	446	853	170	542	686	220	476	1703	505	856	824	366	956	115	313	842	155	275	675	3	72	428	24	943	627	40	139	203	360	91	39	0	996	26	984	774	1045	271	124	890	764	886	68	78	190	413	267	761	444
	416	751	180	1114	503	381	810	1663	718	752	753	493	1282	339	117	803	162	426	420	33	11	755	53	739	880	205	432	217	412	81	82	0	986	174	1188	319	1233	473	67	820	738	845	179	214	58	503	169	785	500
	425	789	369	1061	433	366	934	1568	506	845	994	609	973	481	131	808	65	405	593	18	46	830	38	276	825	242	440	139	342	142	836	10	962	206	1300	397	1256	450	31	965	676	855	107	210	39	428	401	811	690
	224	289	309	1080	1096	413	865	1693	73	768	713	456	810	379	126	905	129	482	588	56	71	499	134	951	756	32	15	5	312	167	854	0	1091	135	1294	416	1092	470	45	1017	272	1085	322	132	25	385	392	710	42
	630	328	130	1097	689	290	880	1652	45	789	590	702	725	424	142	620	109	357	823	10	434	941	15	1246	747	177	7	146	238	9	840	1	975	787	968	420	1155	533	110	825	720	868	607	203	49	542	331	743	0
	410	501	130	1075	992	310	709	1379	137	728	672	580	483	295	159	138	64	319	754	13	241	790	1	1030	829	102	18	61	556	194	817	0	959	684	451	760	1157	465	67	863	667	1207	571	230	11	479	297	595	0
	369	474	32	950	273	160	815	1583	733	735	155	413	347	374	125	183	149	540	638	109	88	548	58	1037	836	87	9	62	225	404	700	0	988	881	533	810	1069	663	123	817	788	1016	956	146	45	466	236	676	0
	416	706	62	1166	474	122	656	1366	747	771	725	429	862	339	137	382	213	399	807	143	338	449	145	894	862	15	136	544	216	250	909	0	809	917	216	740	928	671	2	850	770	810	687	159	75	374	278	638	0
	319	644	42	1280	816	285	650	733	820	901	603	409	689	484	37	44	197	420	740	289	305	117	123	291	971	40	64	135	203	263	198	0	913	800	722	542	947	715	181	831	765	334	930	84	10	378	300	437	1
	134	779	208	1024	1317	456	584	1372	755	885	601	501	699	508	0	81	121	343	714	223	292	273	80	182	894	95	38	114	335	286	841	44	677	813	419	657	1033	655	258	832	6	283	771	161	43	339	240	522	0
	84	803	362	1088	952	168	897	1371	778	780	412	510	608	361	145	133	91	558	622	408	123	206	114	373	1019	175	222	165	409	129	973	1	809	798	246	445	1099	856	132	1042	1	736	878	88	3	213	453	567	0
	467	656	284	1241	684	172	882	1314	826	858	510	526	665	416	20	141	113	461	744	12	101	107	283	776	987	25	669	32	150	17	1168	0	912	857	895	1016	1048	803	82	1047	2	413	800	219	107	374	204	696	0
	272	699	150	935	197	317	809	563	835	669	664	495	565	376	36	62	180	310	621	43	55	182	158	286	868	15	717	123	197	43	968	1	711	857	743	478	1082	718	269	1092	3	707	658	31	23	577	165	712	0
	156	759	402	762	142	186	1113	1120	635	776	421	702	403	513	82	81	158	360	725	73	91	256	24	333	556	318	475	43	445	21	471	0	394	629	872	280	697	644	39	1001	2	920	415	148	19	578	15	565	0
	230	631	731	574	35	104	914	893	904	751	290	533	96	797	5	722	171	579	740	55	157	74	64	324	778	244	258	62	363	3	666	17	312	715	1056	823	622	702	476	914	0	902	892	289	8	620	186	526	0
	263	694	915	696	74	188	1056	1376	889	885	171	577	248	442	22	927	182	765	583	43	37	200	225	352	773	515	101	71	226	23	786	2	229	784	986	759	807	648	861	982	202	1000	997	202	7	629	349	579	0
	271	484	828	931	102	220	993	616	783	898	304	654	374	321	14	1059	90	613	621	68	50	128	6	309	772	406	86	77	85	11	831	86	270	731	1000	636	877	324	831	647	147	759	460	374	3	584	182	590	0
	355	626	431	963	78	126	964	1100	875	808	217	527	582	304	59	856	153	452	793	77	31	233	5	368	505	547	105	189	45	153	642	27	246	815	895	353	743	763	434	698	56	815	589	207	69	488	125	647	0
	545	613	420	819	297	151	957	1110	605	854	170	432	756	273	127	779	162	476	500	7	42	386	84	412	460	334	75	136	234	194	720	24	103	794	666	394	738	691	330	723	142	815	836	223	34	579	627	598	0
	574	585	184	663	141	85	752	951	917	787	317	592	333	268	282	876	102	523	247	54	94	200	53	302	458	660	332	69	332	105	718	8	54	690	990	77	387	258	197	849	144	829	772	164	35	641	128	695	0
	97	444	273	756	305	152	703	873	826	839	158	535	547	446	2	868	182	242	579	62	109	532	5	370	289	74	858	33	119	457	396	33	370	976	857	742	489	294	322	851	45	755	325	179	19	570	44	409	0
	574	358	478	687	99	79	758	627	470	763	169	586	548	417	0	890	163	309	570	266	115	211	29	324	130	463	763	69	44	915	632	4	19	652	243	692	816	529	275	891	42	985	1030	74	6	615	236	816	0
	581	51	431	884	180	238	703	567	754	801	129	505	629	359	1	573	149	123	594	424	326	300	270	477	564	509	665	211	78	734	9	5	83	784	550	518	69	283	106	774	112	839	992	86	51	584	208	613	0
	509	353	743	811	99	122	656	509	181	909	68	519	714	379	22	408	180	693	572	335	89	418	147	256	302	204	624	230	17	555	0	0	24	707	752	352	150	123	169	735	132	816	916	234	0	577	122	450	0
	131	334	720	1000	116	112	555	351	875	729	46	697	761	332	0	501	210	445	741	380	140	615	78	239	700	379	846	181	206	798	3	6	37	792	552	391	293	594	176	895	79	835	867	318	16	604	425	749	0
	125	289	873	967	35	95	417	591	486	762	46	682	477	309	5	549	109	662	694	438	412	426	19	180	830	308	850	33	193	520	3	22	201	1124	415	371	116	273	217	628	70	662	714	50	3	611	551	857	0
	179	289	878	771	197	108	416	573	925	826	534	614	114	173	0	270	196	787	520	409	133	148	120	291	649	116	956	159	406	782	0	131	207	508	282	415	227	84	287	50	58	795	841	239	6	532	226	687	0
	266	301	860	809	104	80	784	488	745	614	854	729	89	400	0	243	127	196	781	228	66	225	35	272	510	211	700	30	191	695	1	8	131	366	457	787	346	253	834	58	135	871	811	277	7	517	362	506	0
	416	107	682	768	144	133	782	600	717	825	1063	600	18	295	95	133	112	536	893	428	338	338	40	562	543	219	650	47	81	196	1	133	62	965	106	438	358	722	432	483	36	888	921	309	2	423	299	466	0
	354	86	275	1038	71	99	831	247	704	842	1117	681	133	423	47	144	119	592	931	705	217	645	291	455	477	178	699	112	223	325	6	110	182	1103	85	360	106	756	266	73	46	770	751	266	11	428	203	493	0
	286	249	63	620	35	144	753	289	354	803	890	669	618	341	8	141	172	636	722	626	215	636	24	295	577	159	860	115	88	132	0	1	148	1002	339	448	142	657	446	67	55	739	803	173	3	444	139	329	0
	343	371	33	808	37	365	742	328	476	618	1048	415	173	375	7	150	56	344	661	590	518	400	17	475	428	156	791	209	146	224	3	4	172	816	333	511	133	798	192	43	34	794	921	286	6	478	349	642	0
	287	260	122	926	36	313	560	328	760	653	1099	446	490	381	4	332	129	467	724	492	538	218	18	374	206	145	889	84	185	639	0	23	483	808	400	467	204	137	459	16	90	668	776	317	111	501	468	785	0
	347	256	144	676	50	143	397	449	648	393	1114	576	714	453	3	429	81	224	570	521	650	336	5	512	136	9	807	49	451	733	0	13	291	873	174	556	338	78	263	31	37	591	727	210	193	479	181	487	0
	532	358	456	605	136	71	698	258	647	601	955	692	623	506	7	702	466	628	461	425	549	333	5	209	165	88	870	138	300	660	2	3	263	826	122	681	536	114	123	9	106	592	810	137	45	708	339	421	0
	660	145	892	721	463	142	758	198	375	714	795	518	299	399	6	815	559	961	557	612	646	296	4	385	344	145	461	98	281	1215	0	30	171	856	303	548	379	565	169	18	58	560	873	93	5	546	285	823	0
	809	268	849	811	334	498	908	182	241	681	251	359	507	529	5	553	719	908	489	491	546	396	4	130	423	37	557	311	117	1113	1	1	248	800	184	683	352	470	191	165	21	567	902	55	16	530	301	748	1
	782	637	991	489	369	358	788	294	319	516	625	650	819	387	93	239	751	641	323	422	904	170	313	635	686	100	423	252	248	1025	2	25	452	812	229	832	493	352	171	245	48	732	854	209	35	519	293	850	0
	630	184	1116	660	635	299	748	296	312	657	1175	433	626	493	0	354	944	409	668	482	862	341	776	948	615	333	661	39	118	832	7	19	363	863	289	847	388	681	141	254	151	626	926	252	31	568	297	850	0
	763	261	348	382	353	374	705	60	173	134	1103	366	523	395	15	198	441	760	642	358	669	239	567	1085	694	307	726	207	101	882	12	4	391	815	245	349	339	725	211	23	36	751	815	426	77	615	60	880	0
	593	387	981	477	244	377	733	63	154	57	1049	449	319	399	0	142	340	867	531	419	812	321	181	1140	737	333	747	140	252	994	98	2	427	520	205	51	243	482	165	148	56	738	948	362	50	507	206	1057	1
	381	448	726	277	323	197	825	40	227	30	1120	300	391	337	0	423	466	900	605	255	706	767	173	789	643	273	744	693	395	1147	3	1	567	898	1	43	198	530	125	226	209	831	849	216	12	595	233	666	0
	339	267	750	284	213	205	944	72	195	62	1022	264	470	365	0	327	286	900	415	437	577	672	482	1275	704	266	666	893	592	958	0	245	738	560	92	37	81	564	111	124	29	119	468	150	20	622	237	809	0
	191	327	810	243	65	351	471	239	253	10	1203	364	383	431	1	367	239	727	166	308	871	279	724	1348	657	64	623	734	718	773	4	0	779	423	174	203	97	661	99	171	29	128	410	145	54	572	269	559	0
	709	334	821	421	12	271	857	306	9	17	997	361	523	394	2	576	339	797	585	731	774	217	145	1260	611	208	424	679	781	376	1	30	700	245	93	130	279	911	39	629	39	74	553	152	13	645	100	386	0
	524	388	950	274	23	185	375	74	15	27	940	369	393	439	0	472	260	794	607	625	787	359	187	1071	621	431	262	788	825	1031	353	2	871	676	194	83	460	357	148	134	24	0	330	173	2	704	72	460	0
	478	100	525	340	32	286	745	296	113	4	817	444	348	556	6	187	232	892	579	644	427	218	15	898	568	421	326	645	770	827	246	42	474	431	116	215	422	226	205	469	16	94	589	315	7	802	22	423	0
	599	220	799	375	46	268	99	397	176	32	1115	688	404	493	0	250	366	733	785	518	596	311	170	602	447	316	367	712	345	769	10	13	516	479	26	108	354	20	191	235	15	54	971	231	4	876	132	529	0
	830	432	1028	331	731	410	110	348	182	12	1152	613	281	262	0	123	558	898	762	225	894	37	39	44	474	96	417	928	38	903	0	0	359	535	63	66	387	1	133	251	261	69	866	248	63	872	256	288	0
	727	441	986	641	695	325	477	345	158	23	1185	357	359	289	0	178	216	955	733	51	563	109	59	146	641	524	430	850	27	463	0	0	513	570	212	114	373	5	130	329	264	5	949	212	0	866	332	405	0
	793	57	708	800	527	383	876	397	220	11	989	112	90	306	0	228	325	1018	587	601	166	256	4	498	247	274	342	828	0	398	0	26	546	602	203	103	426	47	57	540	24	5	1029	90	0	851	223	415	0
	531	19	873	845	737	321	662	554	467	19	830	396	372	332	0	643	578	841	891	343	103	657	54	483	381	197	318	724	0	20	3	630	837	643	233	107	403	167	153	777	19	1	1066	172	1	799	288	650	0
	323	237	1188	915	534	296	798	252	78	169	550	653	336	293	0	157	576	752	842	224	212	698	1	504	467	171	237	804	0	157	0	699	451	317	180	219	375	68	125	720	112	123	544	22	0	832	264	1186	135
	605	5	1133	923	526	233	770	265	183	43	216	712	334	362	0	220	299	864	733	225	745	950	36	795	442	196	312	583	91	733	2	605	576	304	119	23	462	8	171	670	23	209	725	101	2	833	154	1105	22
	645	19	1352	882	73	269	906	148	529	81	292	765	697	177	0	272	86	564	515	135	808	836	47	709	326	616	621	686	34	388	0	508	537	599	185	84	173	7	250	616	64	27	885	256	17	840	373	997	19
	319	408	1684	821	27	350	945	191	353	62	98	447	382	348	4	474	360	762	443	159	1192	1196	323	343	268	506	784	654	43	364	4	639	357	865	204	160	447	38	37	181	221	150	715	294	0	931	170	692	20
	437	347	677	797	138	480	728	416	388	24	25	302	256	129	127	167	108	828	246	368	938	1123	131	559	178	254	211	641	27	227	0	632	560	31	380	7	373	92	150	847	43	87	477	167	1	660	75	1087	18
	445	419	1511	694	33	263	841	318	380	22	262	552	259	246	13	325	58	733	0	265	974	766	244	394	465	159	1	603	68	354	1	852	419	81	470	253	274	67	62	1031	57	3	574	184	0	584	206	1149	22
	151	421	1400	823	136	227	560	15	817	41	340	465	240	290	35	168	129	512	25	131	419	1152	88	307	800	221	5	785	1	363	0	792	382	30	117	240	425	541	64	767	193	7	115	258	0	976	375	1155	18
	414	473	1002	840	36	190	918	0	427	8	126	472	157	384	7	295	24	731	0	36	762	1033	0	303	703	158	22	255	1	46	188	794	304	137	156	137	320	673	70	968	16	0	445	207	308	885	444	733	17
	213	323	1406	849	54	263	874	240	381	75	95	412	233	249	7	272	27	825	315	20	977	802	171	343	565	226	2	783	0	361	0	753	358	200	332	343	416	955	218	1060	36	29	41	457	779	808	394	1054	19
	459	310	1455	887	6	151	826	122	390	4	150	423	132	369	6	397	287	767	605	244	994	529	24	396	327	266	14	910	1	87	0	586	364	76	276	224	347	839	183	1144	13	2	149	464	529	782	388	807	17
	477	103	998	1200	12	291	700	110	322	128	15	571	128	349	8	630	300	620	0	704	763	467	768	1016	712	608	1	559	0	653	0	783	358	140	291	314	408	818	16	913	50	42	503	367	463	519	244	931	19
	775	378	1006	1105	12	261	976	40	215	104	168	698	77	306	102	389	283	590	0	150	1003	558	620	1067	867	572	0	375	0	307	8	617	91	29	363	181	469	1010	102	928	19	239	318	494	68	459	516	496	19
	676	142	1035	741	21	252	943	333	283	638	245	610	86	305	0	446	150	793	0	29	1305	611	599	841	562	320	1	506	0	428	0	144	99	66	457	113	324	1041	190	1019	77	10	21	476	91	618	333	770	20
	699	357	1458	725	4	288	901	24	133	904	66	555	129	370	0	292	352	577	0	5	780	593	377	1329	824	208	0	296	0	446	0	171	104	7	306	79	511	971	228	1100	3	137	54	398	73	835	207	590	6
	593	746	1339	614	52	275	981	4	291	940	72	354	91	314	21	242	128	735	0	7	1292	480	96	1256	716	48	1	669	0	378	0	202	49	13	602	23	361	861	92	674	6	133	36	354	27	868	113	895	7
	551	734	1071	956	135	353	782	9	346	925	11	716	288	395	0	132	163	881	51	4	960	726	90	1162	548	226	6	830	0	450	0	310	40	102	596	51	282	490	135	610	39	149	78	417	13	970	161	614	7
	455	435	626	826	12	290	656	0	109	902	99	626	386	305	1	407	242	807	0	18	840	805	91	1139	858	166	12	871	0	289	0	288	184	16	272	7	176	481	205	841	423	9	25	492	94	686	167	695	13
	332	557	741	823	55	275	739	109	270	999	22	594	180	147	0	756	119	888	0	431	837	578	63	651	905	271	8	834	0	223	0	393	27	172	502	28	400	474	76	817	669	1	166	355	24	964	300	714	15
	246	740	898	627	26	231	546	88	529	886	68	525	176	430	2	728	159	879	0	533	1709	446	102	499	884	216	446	713	0	302	0	699	83	4	204	58	512	549	90	757	235	57	43	504	120	791	208	486	10
	212	774	921	781	7	293	378	510	251	700	23	389	129	378	0	846	740	915	0	866	1451	354	26	616	756	210	591	1074	267	195	0	799	514	33	179	58	357	38	379	571	201	17	54	528	4	958	287	667	9
	94	518	867	761	34	336	313	185	180	838	174	623	47	260	0	256	415	909	0	672	898	377	31	841	515	156	877	908	426	202	0	830	871	413	432	22	440	37	280	864	84	35	61	419	11	987	109	577	9
	92	312	818	776	350	482	81	150	168	809	197	608	176	371	0	249	263	908	10	570	515	331	152	1071	452	51	764	854	15	197	0	816	678	381	243	4	185	49	181	890	22	30	113	295	50	791	160	887	9
	120	207	601	882	79	513	342	604	129	593	521	687	34	503	1	182	82	945	0	546	94	411	97	1140	683	50	285	661	49	266	0	733	281	164	354	77	145	12	191	961	2	78	333	632	2	416	204	1112	12
	220	118	716	839	56	180	508	672	148	818	799	528	48	519	0	218	192	1014	6	607	62	427	22	827	458	83	1	910	0	353	0	783	239	83	373	193	342	35	77	822	171	48	128	143	100	724	209	1136	6
	172	180	840	1005	92	370	833	725	280	705	635	542	351	556	56	390	101	969	0	520	220	571	195	1134	570	162	1	660	1	162	0	938	282	379	186	205	249	34	220	1031	73	65	66	305	6	639	278	891	12
	119	349	583	811	277	369	787	701	321	483	423	604	177	590	76	301	47	818	2	837	100	374	67	1051	532	35	1	697	1	247	0	986	210	326	141	148	223	76	340	976	0	254	11	544	21	516	233	793	9
	146	189	615	1042	72	312	786	437	258	849	601	682	170	326	12	561	45	971	8	967	260	415	63	892	914	41	2	757	3	427	0	996	201	58	69	89	356	3	237	651	28	57	48	303	23	526	308	589	11
	68	31	622	941	29	369	773	93	348	770	1013	529	316	315	6	263	7	943	19	572	193	545	81	683	928	15	3	455	36	403	0	1094	230	270	60	91	491	22	128	597	37	0	45	442	32	619	300	341	2
	91	415	745	682	29	309	840	123	306	717	817	476	884	292	6	312	3	818	0	366	515	293	251	423	621	629	1	837	9	126	0	1052	315	233	204	18	732	16	75	308	129	75	38	247	3	577	186	285	10
	51	509	846	733	26	489	1005	386	150	453	399	536	851	293	10	169	3	812	0	482	800	396	96	299	743	352	1	607	0	23	0	751	485	873	256	67	844	43	136	101	8	79	33	202	1	615	196	483	48
	112	322	669	850	22	513	743	327	246	571	148	592	799	413	12	260	1	777	1	655	704	704	169	499	707	282	2	658	2	169	0	1161	841	749	134	24	800	314	277	224	3	1	75	172	2	578	65	729	12
	6	465	591	746	144	171	722	91	147	623	232	302	806	468	9	324	17	830	38	828	867	1082	88	501	543	425	6	185	0	143	0	986	594	879	107	34	574	646	176	107	15	19	11	190	20	575	1	655	15
	24	416	743	871	107	380	753	45	253	577	197	319	770	493	13	165	76	741	1	914	554	1050	90	533	630	891	7	41	2	395	0	1009	160	865	63	46	253	911	133	152	0	99	79	395	10	585	105	612	14
	60	258	622	863	198	225	452	169	467	704	295	408	501	575	4	370	58	684	0	1018	980	939	225	183	530	429	3	33	0	324	0	1486	325	648	65	17	895	849	129	264	0	4	55	261	169	574	231	693	12
	378	35	473	923	276	234	724	55	628	591	431	558	489	274	22	207	53	684	3	1012	1431	1001	156	0	733	793	2	44	0	229	0	919	147	794	204	14	978	514	96	322	0	57	81	129	143	585	301	557	46
	139	30	526	918	190	405	750	88	664	681	371	478	465	151	3	271	67	729	9	808	1422	935	267	2	766	859	1	114	75	662	0	1050	202	746	189	4	893	373	112	184	27	84	85	117	43	523	97	584	17
	232	29	422	993	186	233	734	194	632	697	362	510	1042	242	39	199	36	736	0	963	1403	998	538	167	696	540	1	78	0	274	0	988	98	787	79	19	1050	582	157	553	1	78	121	165	53	760	17	475	19
	196	89	678	969	142	212	727	110	574	653	262	640	926	285	0	416	19	683	1	730	1272	724	387	42	643	853	0	17	14	207	0	1008	396	830	210	55	975	262	484	541	0	135	32	153	8	655	125	780	18
	55	94	951	751	102	273	655	152	626	570	126	295	1179	293	112	522	3	805	2	985	938	132	219	93	648	731	0	85	12	417	0	736	261	732	426	71	618	482	528	450	22	3	42	198	0	626	238	709	18
	111	104	767	628	122	516	826	149	552	692	36	488	1043	106	250	297	487	764	0	934	303	57	249	205	621	777	0	66	1	269	0	816	209	855	301	31	675	454	761	352	48	4	3	141	3	691	394	776	18
	89	408	846	1109	50	392	831	19	706	665	72	593	996	445	205	210	780	711	1	974	109	56	377	318	755	560	1	36	0	311	0	841	136	388	260	35	529	820	921	199	10	46	4	24	0	776	268	814	17
	403	108	950	1182	81	225	913	158	661	583	0	584	1362	517	578	250	760	905	0	828	113	481	230	392	779	836	1	136	0	220	0	776	261	31	366	61	556	844	778	127	25	89	5	186	22	729	455	662	18
	295	30	952	880	373	209	763	253	548	615	195	719	1072	460	469	344	831	790	11	854	348	548	43	252	868	924	0	97	13	142	0	793	665	97	467	59	838	715	773	397	38	218	4	306	16	776	292	819	18
	246	545	853	839	195	392	894	175	641	555	462	782	965	516	513	453	465	858	0	855	839	384	106	473	823	1036	4	47	0	161	0	798	209	98	354	29	733	505	763	216	6	155	5	158	0	642	128	473	19
	565	332	749	1081	77	221	769	14	800	477	206	722	1065	338	852	426	400	884	1	894	439	110	229	590	485	785	0	253	0	340	0	935	317	54	201	31	571	185	813	272	1	89	8	274	23	717	298	919	17
	125	466	674	970	69	142	781	0	690	402	206	609	1198	398	613	214	405	938	0	868	463	582	2	979	939	723	98	55	0	203	0	453	1013	102	744	129	862	212	901	173	13	113	492	154	12	661	145	867	18
	78	176	498	917	24	134	773	135	777	450	692	435	1099	470	820	314	204	871	2	961	930	430	14	963	614	210	1	97	0	474	0	982	768	155	444	56	807	517	889	60	0	47	881	128	1	718	120	1150	19
	164	380	618	757	7	162	639	17	605	290	560	520	893	717	664	382	398	211	0	500	637	383	202	488	790	114	0	95	27	223	0	1022	863	214	276	155	756	256	764	46	11	143	873	47	0	665	106	1099	18
	200	194	789	931	10	167	793	39	382	511	776	504	822	693	741	286	140	200	0	902	979	601	54	274	500	128	0	114	0	210	0	1118	703	160	429	254	733	118	953	222	14	162	793	31	18	680	159	867	17
	319	30	695	857	12	161	771	6	69	502	904	430	762	661	346	526	54	217	0	887	922	292	138	1248	469	388	1	199	0	275	0	1033	831	163	791	221	772	111	639	166	11	131	663	8	2	645	57	514	20
	77	0	742	745	129	225	634	74	107	357	849	437	989	854	277	646	67	326	2	782	774	315	458	1410	763	975	4	368	0	288	0	954	693	63	558	104	551	641	720	154	6	94	774	250	1	677	142	766	17
	6	152	758	793	730	153	411	11	9	526	893	609	918	925	278	179	29	861	0	678	728	183	99	1179	646	552	0	60	0	383	0	1029	73	116	840	110	389	322	710	280	0	162	869	130	0	772	86	629	18
	205	41	846	794	729	133	814	22	0	342	817	755	832	1360	763	269	24	374	2	713	710	583	423	1110	669	151	9	72	0	338	0	411	6	218	973	533	445	72	380	141	0	225	464	87	3	678	180	872	18
	176	101	649	898	773	157	573	89	35	591	895	832	911	1169	891	228	17	490	2	625	741	433	358	898	830	184	18	17	0	187	0	938	442	28	876	717	317	79	447	128	0	3	444	104	16	623	238	388	18
	140	190	805	885	553	312	851	7	1	321	854	674	591	1162	749	323	60	439	4	254	672	348	541	684	601	244	6	98	0	537	61	974	149	95	801	523	509	51	685	121	0	4	212	100	46	673	637	718	19
	116	260	951	741	699	140	806	0	1	608	1007	860	886	1346	865	279	31	280	0	380	657	380	325	430	983	246	38	786	0	524	19	932	117	101	864	165	543	230	917	159	0	41	334	8	54	737	654	640	18
	56	201	811	556	863	87	541	39	5	399	979	736	813	1395	755	98	9	319	0	366	635	322	745	295	620	217	1	640	66	337	0	599	101	481	763	492	358	59	823	193	0	25	94	36	14	724	612	591	17
	468	71	730	494	803	97	105	260	3	340	942	705	797	1439	848	902	2	267	0	371	505	86	720	469	919	204	4	220	191	261	0	504	106	578	834	216	636	145	381	324	0	141	12	68	125	755	290	724	17
	342	19	850	589	775	178	66	100	96	320	712	661	757	1283	858	808	14	754	0	556	591	125	905	346	930	382	17	452	73	404	0	829	250	385	915	420	565	139	858	133	0	25	156	109	114	762	234	754	19
	448	40	856	727	797	119	51	157	26	323	783	746	351	1434	890	949	14	600	1	348	697	98	809	386	820	412	2	156	11	769	0	1011	84	359	839	384	513	208	766	37	0	1	184	29	407	433	339	927	16
	421	117	900	952	761	352	39	162	0	393	772	688	353	1267	891	873	11	783	0	223	501	434	746	610	728	284	7	20	1	854	0	1072	141	483	704	310	182	7	883	208	0	1	39	96	58	417	90	751	16
	329	335	763	697	697	279	59	319	3	464	192	136	491	1419	719	678	52	408	1	249	381	515	828	799	772	354	2	27	114	885	0	993	58	277	793	493	697	97	786	145	0	40	102	119	37	522	238	841	16
	434	455	386	451	801	234	661	600	25	463	446	338	369	1180	980	678	2	442	9	217	476	544	708	743	665	904	1	58	127	940	0	863	182	311	828	486	588	50	890	94	2	69	203	13	51	298	204	790	16
	617	280	546	543	739	105	547	574	31	349	713	722	382	1171	884	786	5	382	1	115	361	563	563	158	861	929	0	47	3	1079	0	759	120	74	876	432	565	126	444	280	0	3	833	10	46	442	138	651	18
	622	467	599	485	674	67	532	538	95	419	704	680	294	826	455	835	1	530	0	202	383	555	166	209	830	963	10	109	154	1094	0	720	272	101	840	507	748	30	628	313	0	63	768	57	49	399	115	832	133
	664	705	616	619	713	125	487	546	174	334	957	813	642	1216	698	992	0	668	1	263	250	686	586	208	824	892	1	231	56	1053	0	659	138	211	1007	430	323	72	844	484	0	43	783	130	93	463	303	527	200
	519	826	932	415	601	161	521	696	50	585	1251	829	1091	1276	958	836	13	602	1	83	439	616	738	177	863	888	1	549	67	1145	0	758	61	32	1073	369	369	96	748	683	0	10	798	58	50	251	210	227	2
	517	624	768	592	843	136	612	678	76	313	1255	890	927	1249	999	913	4	571	1	205	524	554	81	181	879	886	6	421	52	1069	0	754	198	181	1056	490	455	56	809	656	0	132	731	139	74	636	187	429	0
	618	461	715	490	690	162	586	267	149	341	1272	873	618	1150	881	853	1	455	1	90	460	187	73	292	830	952	2	346	7	825	0	846	83	98	963	444	400	8	533	657	0	23	835	16	48	807	192	777	23
	572	342	537	376	599	290	731	235	29	342	1325	867	476	1461	824	404	47	525	112	55	500	447	24	271	812	894	44	372	45	848	0	942	122	49	1212	339	345	92	470	567	0	89	766	232	77	771	206	540	0
	493	615	464	404	178	465	138	480	40	336	1301	649	752	1347	844	479	174	586	0	131	407	523	649	209	744	880	12	311	81	1058	95	914	59	78	1316	339	278	0	626	427	0	30	678	674	58	734	211	250	0
	799	891	540	579	680	332	86	590	146	497	1417	834	775	771	799	343	410	510	3	135	269	408	647	199	762	61	5	414	667	1284	0	1070	59	61	1370	425	536	27	765	576	1	88	440	507	45	817	38	638	0
	760	757	533	625	574	304	31	652	191	328	1248	781	487	750	882	380	328	371	1	133	501	135	670	152	904	50	84	156	558	1384	0	984	118	62	1097	278	537	14	725	443	1	25	713	223	118	747	147	811	0
	1242	719	273	605	958	323	630	142	91	317	1203	678	676	629	798	558	400	472	1	64	161	158	771	249	925	150	2	317	829	1146	0	998	168	568	934	449	407	11	576	417	0	1	733	51	29	658	111	778	12
	1231	622	412	260	735	217	742	228	96	353	852	684	637	733	914	415	309	500	1	62	143	334	542	190	743	44	4	430	772	246	0	806	160	876	982	331	633	153	728	598	17	0	704	157	343	731	294	633	7
	1366	708	732	574	891	451	742	628	86	581	818	848	684	705	955	45	67	554	3	241	476	82	141	239	922	97	4	371	515	1058	0	871	92	694	959	357	474	13	714	354	0	34	630	230	447	327	423	920	0
	1203	757	288	346	1255	430	566	573	158	507	1206	816	614	273	916	70	335	511	0	45	494	169	96	457	876	0	4	353	294	754	0	970	173	660	1072	529	532	22	545	180	0	30	811	449	824	715	434	905	25
	1242	697	636	554	1613	244	611	287	106	644	1152	782	283	175	892	6	215	770	1	25	541	170	247	245	525	5	40	113	41	822	0	1159	360	3	948	419	490	10	557	549	0	241	732	675	462	722	133	744	0
	1349	762	658	667	1129	325	508	340	81	504	1058	747	371	259	705	114	166	398	4	213	625	178	149	244	796	156	0	298	39	739	0	1110	206	1	988	275	518	365	398	377	26	40	780	747	22	437	87	860	0
	1655	765	448	577	1182	165	548	230	48	527	1162	686	642	800	853	230	272	385	0	221	593	81	19	250	712	125	0	468	80	852	0	834	123	40	969	302	608	1	571	276	18	7	285	658	5	812	114	963	21
	1257	783	369	404	1330	378	507	255	20	604	553	789	231	807	703	592	179	670	0	189	441	150	68	288	524	6	0	497	78	677	0	736	122	5	759	289	609	56	617	208	0	60	668	712	305	906	127	938	0
	868	723	562	494	994	674	450	188	115	645	1125	778	342	778	100	665	124	579	0	193	283	129	63	174	782	4	530	381	214	612	0	853	121	0	769	369	647	269	703	172	0	75	909	548	77	926	47	563	0
	974	68	803	725	1491	530	530	254	125	632	1149	698	623	815	68	385	122	502	7	443	200	110	40	149	733	3	567	427	25	334	0	869	175	3	128	400	660	62	657	193	35	222	1072	609	26	865	104	680	0
	656	432	702	640	1296	201	508	165	76	592	806	633	462	820	113	586	41	770	1	602	431	155	121	225	706	3	558	382	220	184	0	910	145	3	341	353	564	97	710	170	30	24	1002	589	13	502	67	806	0
	578	0	855	733	1515	369	475	250	7	233	773	379	486	798	521	416	38	510	0	301	410	40	5	215	337	3	461	365	119	120	0	905	140	10	381	155	397	0	580	54	19	114	975	368	162	608	161	639	0
	935	0	527	460	999	585	493	236	27	255	955	115	526	816	591	200	64	230	18	229	365	249	113	268	293	24	320	311	72	91	0	917	104	38	794	83	454	35	449	28	18	40	979	321	721	251	179	839	0
	953	0	536	661	639	234	425	254	63	226	713	277	437	956	652	232	61	103	0	307	267	87	23	562	22	35	490	132	245	114	0	570	239	2	667	320	453	78	376	374	25	35	1060	351	710	125	408	756	28
	834	162	419	483	485	200	458	167	163	240	751	387	430	850	535	422	103	391	24	347	667	191	46	294	368	4	412	28	89	117	0	581	189	4	780	415	201	258	329	259	0	1	952	426	595	173	267	474	0
	815	57	847	237	580	495	171	334	48	653	939	261	511	820	579	711	641	414	5	431	348	270	431	334	265	298	457	47	68	269	0	717	160	15	767	342	546	325	329	246	118	55	977	294	23	111	302	566	0
	594	0	530	279	640	768	68	449	74	589	755	344	482	824	534	723	30	353	0	423	298	262	717	201	637	804	343	243	49	111	0	479	160	813	683	230	545	262	278	94	73	24	976	375	24	673	272	725	1
	728	42	800	192	640	776	416	32	82	503	756	333	382	824	545	233	20	157	0	249	252	283	525	291	918	542	594	55	33	411	0	143	171	1009	941	199	530	78	536	416	8	9	973	454	5	618	113	986	0
	724	0	489	296	561	957	274	0	123	570	953	165	309	842	707	475	37	377	40	391	266	176	567	235	731	879	634	50	107	143	102	44	332	914	784	157	660	14	599	70	5	7	612	252	1	650	287	869	0
[truncated: 5,003 more rows]
[truncated: 51 more columns]
